# Supplementary material for: Characterization of novel pollen-expressed transcripts reveals their potential roles in pollen heat stress response in Arabidopsis thaliana
Source: Plant Reprod. 2021 Jan 18;34(1):61–78. doi: 10.1007/s00497-020-00400-1 (PMC7902599; doi:10.1007/s00497-020-00400-1)
Supplement: Supplementary file 6 — Supplementary file2 (XLSX 471 kb) [file 497_2020_400_MOESM6_ESM.xlsx]

## Sheet: Tble S1 -qRT-PCR primers
XLOC	Category	Forward	Reverse	Size
XLOC_018488	Novel genes	TTGCTCATGCCCAACAACTG	TCTCAACGAAACGACGATGG	117
XLOC_024749	Novel genes	TTCGGATGATCTGGATGCAGTC	ACGATGTCTCCGTTACTTCGC	122
XLOC_008198	Novel genes	CGGAAGATAGTTTTGTCGACACC	ACTCGGTTGGAAAACTTGCC	128
XLOC_019124	Novel genes	GCGTCAAAATGCGATGCAAC	TTGTCGCTGACCGTTTCTTG	108
XLOC_020126	Novel genes	AAACATCCAACGACTCCTCCTC	AGGGCTTTCAGTTCTAAGCATTG	104
XLOC_020123	Novel genes	ACACACAACACGAAGAACACG	AATCGCGCGGTTTCATCTTC	119
XLOC_001883	Araport11-recent	CTTTGGCCCAATGGTTGACC	CTTTTCCATGCGCTTGATGG	138
XLOC_006026	Araport11-recent	CCACAACCACAATTTGCCTCAG	CCAGAAAGCATCGTCAAAGCTC	132
XLOC_005993	Araport11-recent	TTCACGAGATGGAGTTGACAGG	TTCCAGACAAACCGAGTTGG	114
XLOC_005620	Araport11-recent	ATCGTCTCCATCCTCCACAAC	GTTGCGTTATGGCACTTGTG	135
XLOC_008174	Araport11-recent	TCGCAGTGATTCACGGATTC	TCCAGCTTTCACCGAAGTTG	118
XLOC_020779	Araport11-recent	AAACGGCCAAGGAACCAATC	AGAACGAAAAAGCGCTCGAC	126
HTR5	Reference
DUO1	Reference

## Sheet: Table S2 - 400 TCONS
Transcript ID	XLOC ID	Sequence	Transcript size (nt)	Genomic coordinates
TCONS_00046762	XLOC_030032	GAAAGAGTCTCAGACTGAGAGACGAGAGCTCATGCTCTTAACAAAGCTGCCTGAATGCTGTGTTGCTGGTTCAAATCTTACAAACCTCATTTTTAAAGTGACGGATTCAGATGGTGTTATGGATACTAGTATCCATCATGATGAAAAATCTGGATGTTTCCATACAATGAGCATTGAAACTGATTCAAGCAGCGATGAGAGTGAAATCAGATATGCCTTTGTCCATGGTTCCTGCAAAGTTCCTACTCTTTCTCTACCTGAGAGGGAGGGTGTCTTTTCTTTCAAGGTTTTCCATTCTCGATTTCCCGAGCTTCATCTGAGCTTAAAGATTCAGCTTACACCTGCTCAAATACTTCAAAGAGATGAGACATCTTATTCAAGGATGGGTTTAACACCTAA…	1614	5:8244374-8246697
TCONS_00041946	XLOC_027111	AATTACACAAGGGGATTATGACACACACGTGTACAAAGCTGGAATTGAGGTTTTATTTTTGAAACGGATCTTTGATCTTTGGGATCATCTTTTTTTCTATATGACCGTTTGAAGAAGACCGTTTGAATTACAAGGCTCTCTCTCTGATTTCTCTCTTTATTTCGAAACCCTAAATAATTATCTTCGGCAAACATCTGAAGAAGTTTATGATCACCGACGATTGTTTTCTCTGGCGACGATCCGACGATCACACAATCATTTCCCTAATTCAGATGGTTTTGAAAGATCATTAACGATCGCGAGACTTGACGATTAAGGAGATTTTGTTTGGATGGTCGTATCATCACCGACGGTGGAGGATGGTGGTAGATACGGAGGGCGGTGGAGAGCCGTGAGGGA…	742	5:15022088-15029244
TCONS_00046763	XLOC_030033	ATAATGAAGAAACTAAGCAAATTTCAATGGATTCTGAAGAGGAAACTGAACCATTACGACCCTTGAAAATGTACTTTAGCCCCTCCGATTATTTGAAGCCATTCAAGATAGGAACAAAGTGTTATATTCATCAAGTGGTGAATATTTTGGAGAGTCATCTTTCAAGTGAGGAGAAGAAATGGTTTTGGGAGCATCCACAGTTCAAACATTTCTTCCATATGCATACGGATTCAAATCACAAGGTAATGGCCATGTGGATGCTTCTTCTTCGCACCGCTTGTGTTGATAAGAAGAAGGAATGTTGGTTTGTTGTCAACGGTGTTCCAATCCGCTATTCTCTTCAAGAACTTGCACTCATCTCTGGTTTATACTGCCATTCTTATCCAAAAAACTATAAAG…	2194	5:8246823-8249675
TCONS_00041680	XLOC_026885	ACAAATGATCATACATTCAAGAAAAAAACATTAATACAATTGTTCGACGAAGCAATTGCCATGAATAATTATACTCTTAAGCATCTGACTTCTATCGGTAGAGAGTATATGGTTGAAAAGTTCAATTAAGCGTTCGACATGAATATAACTTATGTTTTCTTCAAAAACAAGCTTGATGAATTCAAAAAAAGTTACAAAAGATGGAAGTTTCTTACACATAAAACTGGCATCACTGTTGATCCTGAGACATCAATGATATTTGCATCTGACGTATGGTGGAGAGAACAAGAGTTTGGATGTGAATTAACAAAAAGTTTCTACCGAAAGCCGCCTGAGTTTTGGGACGTGATGAAACGATGTTTAGTGTTAGATGATGTTCAGTCCCAACCGCAGCATTCA…	889	5:13059753-13060722
TCONS_00032145	XLOC_020779	CCTAAACATGCATGCTAATCGGGTTTACACACCTATAAACTCGGCTCATCAAATAGTAGTTCTGATAATAGATACCTTTTTGGGCATATATATAATTTAAGATCAAGTTCTAGGTGGCCAATCTAAAACTAGCATTAAGAATAACCAAAGATGACGAATCCTACAAATAACCAAAAAAGTGGGCATCTACTAAATCATCTATAACCCTAATGAGAAACCCTAACTCTAACAAGAAAACTACTCGAACATGATTATGAAAGAACAAAGGTAATGGATCCTTTTTGGGCACACCTATTATTTATCATCAAGTTCTAGTCAAATGGATCATGCTTCTCATACGCACCAGATAGACATACCTCAACAACACCAGACTTATAAATTCTTTTTTTTCAATGATTA…	4940	4:5033779-5038947
TCONS_00032146	XLOC_020779	CCTAAACATGCATGCTAATCGGGTTTACACACCTATAAACTCGGCTCATCAAATAGTAGTTCTGATAATAGATACCTTTTTGGGCATATATATAATTTAAGATCAAGTTCTAGGTGGCCAATCTAAAACTAGCATTAAGAATAACCAAAGATGACGAATCCTACAAATAACCAAAAAAGTGGGCATCTACTAAATCATCTATAACCCTAATGAGAAACCCTAACTCTAACAAGAAAACTACTCGAACATGATTATGAAAGAACAAAGGTAATGGATCCTTTTTGGGCACACCTATTATTTATCATCAAGTTCTAGTCAAATGGATCATGCTTCTCATACGCACCAGATAGACATACCTCAACAACACCAGACTTATAAATTCTTTTTTTTCAATGATTA…	4937	4:5033779-5038947
TCONS_00032148	XLOC_020779	TTAAGAATAACCAAAGATGACGAATCCTACAAATAACCAAAAAAGTGGGCATCTACTAAATCATCTATAACCCTAATGAGAAACCCTAACTCTAACAAGAAAACTACTCGAACATGATTATGAAAGAACAAAGGTAATGGATCCTTTTTGGGCACACCTATTATTTATCATCAAGTTCTAGTCAAATGGATCATGCTTCTCATACGCACCAGATAGACATACCTCAACAACACCAGACTTATAAATTCTTTTTTTTCAATGATTACATCACCACTTTTAGAATTATTACATTATTGTATTAGATCACCGTCAGAGCTTAAATGAATTCTTTAAGGTTAATTGATATATCCCTATTTTTACCGGTTTTAGCTATGATTCAGGTATAGGTTTTAGAGTCTA…	4351	4:5033779-5038947
TCONS_00032149	XLOC_020779	TTAAGAATAACCAAAGATGACGAATCCTACAAATAACCAAAAAAGTGGGCATCTACTAAATCATCTATAACCCTAATGAGAAACCCTAACTCTAACAAGAAAACTACTCGAACATGATTATGAAAGAACAAAGGTCTTTACATGTTTGGAATGCATTTGGAGATAATGGAGCATTCCGGAGGAAAACAGAGAACTTATGTTGCAAAAGGAAATTTGAAGACTAAAACCATAGTCTATTGTGTGATCCAAGAGCAGAGGAAACAACCAAAGAACATGAACGAGAGTAAGATTGCTGGATTCTATTTGTGGAAGATGTCAATTATTTTGGTGGAAGAGGTTATCAGAATCAGAGATTTAAACACCAACGAGGCTATAAAGGTGTCTATGGGAATGTTCAAC…	4261	4:5033779-5038947
TCONS_00032150	XLOC_020779	TTAAGAATAACCAAAGATGACGAATCCTACAAATAACCAAAAAAGTGGGCATCTACTAAATCATCTATAACCCTAATGAGAAACCCTAACTCTAACAAGAAAACTACTCGAACATGATTATGAAAGAACAAAGGTAATGGATCCTTTTTGGGCACACCTATTATTTATCATCAAGTTCTAGTCAAATGGATCATGCTTCTCATACGCACCAGATAGACATACCTCAACAACACCAGACTTATAAATTCTTTTTTTTCAATGATTACATCACCACTTTTAGAATTATTACATTATTGTATTAGATCACCGTCAGAGCTTAAATGAATTCTTTAAGGTTAATTGATATATCCCTATTTTTACCGGTTTTAGCTATGATTCAGGTATAGGTTTTAGAGTCTA…	4560	4:5033779-5038947
TCONS_00032152	XLOC_020779	CAAAGATGACGAATCCTACAAATAACCAAAAAAGTGGGCATCTACTAAATCATCTATAACCCTAATGAGAAACCCTAACTCTAACAAGAAAACTACTCGAACATGATTATGAAAGAACAAAGGTAATGGATCCTTTTTGGGCACACCTATTATTTATCATCAAGTTCTAGTCAAATGGATCATGCTTCTCATACGCACCAGATAGACATACCTCAACAACACCAGACTTATAAATTCTTTTTTTTCAATGATTACATCACCACTTTTAGAATTATTACATTATTGTATTAGATCACCGTCAGAGCTTAAATGAATTCTTTAAGGTTAATTGATATATCCCTATTTTTACCGGTTTTAGCTATGATTCAGGTATAGGTTTTAGAGTCTATTTGTTATTTC…	4337	4:5033779-5038947
TCONS_00032154	XLOC_020779	AGAAACCCTAACTCTAACAAGAAAACTACTCGAACATGATTATGAAAGAACAAAGGTAATGGATCCTTTTTGGGCACACCTATTATTTATCATCAAGTTCTAGTCAAATGGATCATGCTTCTCATACGCACCAGATAGACATACCTCAACAACACCAGACTTATAAATTCTTTTTTTTCAATGATTACATCACCACTTTTAGAATTATTACATTATTGTATTAGATCACCGTCAGAGCTTAAATGAATTCTTTAAGGTTAATTGATATATCCCTATTTTTACCGGTTTTAGCTATGATTCAGGTATAGGTTTTAGAGTCTATTTGTTATTTCTAGAGTCTATCTAGTCTTTTTCAGGTCTTTACATGTTTGGAATGCATTTGGAGATAATGGAGCATTC…	4237	4:5033779-5038947
TCONS_00032155	XLOC_020779	GAAACCCTAACTCTAACAAGAAAACTACTCGAACATGATTATGAAAGAACAAAGGTAATGGATCCTTTTTGGGCACACCTATTATTTATCATCAAGTTCTAGTCAAATGGATCATGCTTCTCATACGCACCAGATAGACATACCTCAACAACACCAGACTTATAAATTCTTTTTTTTCAATGATTACATCACCACTTTTAGAATTATTACATTATTGTATTAGATCACCGTCAGAGCTTAAATGAATTCTTTAAGGTTAATTGATATATCCCTATTTTTACCGGTTTTAGCTATGATTCAGGTATAGGTTTTAGAGTCTATTTGTTATTTCTAGAGTCTATCTAGTCTTTTTCAGGTCTTTACATGTTTGGAATGCATTTGGAGATAATGGAGCATTCC…	4478	4:5033779-5038947
TCONS_00032156	XLOC_020779	AAAGAACAAAGGTCTTTACATGTTTGGAATGCATTTGGAGATAATGGAGCATTCCGGAGGAAAACAGAGAACTTATGTTGCAAAAGGAAATTTGAAGACTAAAACCATAGTCTATTGTGTGATCCAAGAGAGGAAACAACCAAAGAACATGAACGAGAGTAAGATTGCTGGATTCTATTTGTGGAAGATGTCAATTATTTTGGTGGAAGAGGTTATCAGAATCAGAGATTTAAACACCAACGAGGCTATAAAGGTGTCTATGGGAATGTTCAACCTAACTACACTCAGAAGTCTCAGTTCCAGCAACCTTTCCAGAAAAGCAGTAGTTTCAGCTTCACAAGAAACTACGATCTTGCTTCTTACCAAGCCCCCCCTCCACCCGAACCAAGAAGCAAGATA…	3910	4:5033779-5038947
TCONS_00048440	XLOC_031248	TTTTGGAACTGCGAGAGGGGTCTCGTTTTCTTTTTTTTCTCCTTTTTTTTGTTTTGTTTTGTTCTGCCAATGATTCTTCGTTCGAGTTATCCCCATACCGAAGCCCATGATTCGGTGTGATGTAGTGTTGTTCTCGCAAATTTACAAATATAAATGGAGATATTGGGTTTTGGTGTCTTTACAACTAGTACAAACGGATCTGTTTTGGAGAAAATGGAAATCACCATGGAAAAAGAGGCAATTCGGGGATGATTGGATAATGACAATAAGCAACTATCTATGGAAGAGAATGATGAGAAGATTTTTTGTGTCATGCAAACAACAATGGGTTTTAAACACAACCAACACCAATGACATCTTATTCTATATGAGAGTTTCGATCAATCCAAAAGTTTTGCG…	818	5:18311735-18312744
TCONS_00026364	XLOC_016902	CCCCTATGGTCTTTGTTATGAGAAAGATAGACATAATTTGGGAATTTGTTATGAAAGGAAGTACAAGGATGTCTAGCCCAAGTTAAAAGGCCCATAAATAAAATATGAGGCCCATCTGTCCTTGTATAAAACTTTTTAAGGAAATAATAACAACCAAGTCACCCCCACTAACAAACCACCTAATTAATTCTTGGATCATGCAGAATCTGAGACCCTTCGTTGCCAAGTGTTACCGTGGAGGGAGATCGATTGGAAATCGCCAATCTCGCGGTTTCTCTTCATCATCATCACCTACCAAAAATGAGCCATCGATATGGATCAAGGAAGTACATAGCATGGAATTTTGGCATCTGTATGTAGAGAAAAAGATATCCATATATATTCCAGCTAGGACAAAAG…	806	3:575168-576208
TCONS_00000410	XLOC_000218	ATTAGTTAACACAAAATTTAAATATTTAACACTTATAAGAAAAAACCTTATAGTTTTAGTAAGAAAATAAGGCCCAAACAGCAAAGTCCATTCGAAAGCGTAATGTGGGTCCACCGTTCTCTTGTGGTTGTCTTCTCTCGTGAGAATTTTTTCTGATCTTCCGCTCGAAAAGTCCATTCGAAACCCTTAGACGAAACTCTGAGAATTTTTTCCGATCTTCCTCTTGTTCATCCTCTCACACGATCAGATCTGACGGCGAAGGCGAAGAAGCAAACGTACGTTCATCGGAGTGTTGGCGTCGACATTAGCTTGGCGATTGATAGTTTGATTTTCATCTTCAGATTCTAAAATCAAATCCAGTTCAACTGAAATCGATCTCGATTGGAGAGGGTTATTCAA…	1006	1:1523432-1524864
TCONS_00012924	XLOC_008170	TTATGGTTGATATTTTTGATGTAATTGACATCGTAAGTATGTAATACGTCGTCCTCCAGTAAAAGTGTTGAATGGTGAACGACAATTGTAGAGCGATAACCTCATTTTTTTTAGGTAAATTTGTTTTTTAATCCATCATATCAATTCTTTCAAAGAAAAAATGAACCAACCATTTGTATAACGTGCGTTCAACCTGTTACCTCTACATGCAGCATAAAATTTGTGATAGTGACGAATAACGTTGATTACTCTTTGTACTTCCTTGATTTTAGTGAATGTAATGTTGCTCTATCGAGGTGGAGCCTCGTAACATTGGTAAGGCTACAAAAATGAACATCGCTCTCTCTCTTCTTTAAGCATTCCTAAATCGTGTTTTTGTTTTTCTTTTTGGCAGCATCT…	905	1:2865183-2866087
TCONS_00012927	XLOC_008173	ATACACGCACTTTCTAGAATCAAACAAATGCTTTCAGAAAACTTTAGTGATTAATTGATCGTAGCCAAATTCATCTAGCAAATTAGTAATTACAGTTATAATACCATTATTTTGAATAGTCATTATTTGTTGAAAATATCTTTAATAAATTTTGTTAACTTGGAGTTTATAAATTATAATCATAAACGTTGTTTCGATTTTTGTTACAGTTTTCTAACAATGTTAAATTTTCCAGTATGTGTGTGACCCTACAAAAATGGGAATCAACAAGAATCAAAAGGGCCCATCAAAGTCTCCACCACCAATCACCTGTGACCGCTCTCACACTTAACGATGATCTTTGTTGGATTAACGGCGCGTGTAATCTTGATCCCATCACGTGAACTTTCACGCTCATAG…	488	1:4772473-4772960
TCONS_00008010	XLOC_004979	GAAAAACTTTACACCTTCTTCAACATTTATTTTGTTTTAAGGAAAAATCAAATAAAAACGTTCTTCAACATCTCCTTTTCTTTAATTACACTAAAAGAATTGTACTGCACCTTCTCAGATTTCTTTTTTATTTTACCCTCTTCATGAAGATAGTTAACTATCTGTTTACCCTCTTCATGAAGATATTTTACCCTCTATATTTTGGCAGCCATTAAAAATCACATTCTCTGTTTATAATCCTTCCGAGTTCTCCAAATTGAGCGAGAATATGGCGAAGTCTAACGTGATCCATATGTGGTGGGATACGACTTAAGTAGCCATGGTTTTGCCAGCATTTTGAAATACAGATAACAAATCTCTAACGTGAATGCCTATTTTCCTTTCTAAAATGCAGTATCC…	1177	1:5355243-5356914
TCONS_00008012	XLOC_004979	CTAACAAGTAGAGATTTTTATTTTTGAAAAACTATTAGAGTGAAAATAGAGATCCCTAATTTTTTCTCTATATTTAGATGAAAAAATAGAAGCAACAATTGGAAATGGTCTGAAAGACTAGAAAAACTTTACACCTTCTTCAACATTTATTTTGTTTTAAGGAAAAATCAAATAAAAACGTTCTTCAACATCTCCTTTTCTTTAATTACACTAAAAGAATTGTACTGCACCTTCTCAGATTTCTTTTTTATTTTACCCTCTTCATGAAGATAGTTAACTATCTGTTTACCCTCTTCATGAAGATATTTTACCCTCTATATTTTGGCAGCCATTAAAAATCACATTCTCTGTTTATAATCCTTCCGAGTTCTCCAAATTGAGCGAGAATATGGCGAAGTC…	1407	1:5355243-5356914
TCONS_00008011	XLOC_004979	CTAACAAGTAGAGATTTTTATTTTTGAAAAACTATTAGAGTGAAAATAGAGATCCCTAATTTTTTCTCTATATTTAGATGAAAAAATAGAAGCAACAATTGGAAATGGTCTGAAAGACTAGAAAAACTTTACACCTTCTTCAACATTTATTTTGTTTTAAGGAAAAATCAAATAAAAACGTTCTTCAACATCTCCTTTTCTTTAATTACACTAAAAGAATTGTACTGCACCTTCTCAGATTTCTTTTTTATTTTACCCTCTTCATGAAGATAGTTAACTATCTGTTTACCCTCTTCATGAAGATATTTTACCCTCTATATTTTGGCAGCCATTAAAAATCACATTCTCTGTTTATAATCCTTCCGAGTTCTCCAAATTGAGCGAGAATATGGCGAAGTC…	1275	1:5355243-5356914
TCONS_00012929	XLOC_008175	TTGTGTTTTAACAAGAACCTAACCAAAGACTTGAGAGAATGAGAGATTAAGGTTCTCTTTGTGCTTGTGTTAAAGTGAGTGAGTGATACAAAGCATTAAAGAGAACAAAGAGATGATAAAGATGGTGCACCTCTAAAGTTTAAATAGAGGAAGAATCCCAAATGTCAACACTAACATCAATCATTAAATCACACAAAATACTTTCTTGGAGACAAAATTTCAAGATAGAGAGGATGACATCAAGTATTCATAGGACATAACATTATGAAGTAGCCTCCTGTGACCATCATACAAGAGTAGAAGAAGATAAATTTCTTGAAAAATACTAAGTTAGAACAACAAACCCGGTTTAAACCAATGAAACATTCAGGTCCGGCCCATATTACTCTATATATTCTG…	620	1:5733310-5733929
TCONS_00012933	XLOC_008179	TCAACATCCCGCATCGACTAAAATATTTAGACAATAATTCATAAATAAGATCAATATTAATAAAATAAATGGTTTTTTTGCAGGACGGGTTTTGCGGGACGGGTTTGGCAGGACGTTACTTAATAACAGTTGTAAACTATAAAATAAAAATATTTTATAGATAGATACAATTTACAAATTTTTATATATACTAACTTTAAAAAATCATTTGTCTCCGCGGTGTACCGCGGGTTAAAATCTAGTACCACTTAATTTCATACTTAATTTTCAATGTGATATATTGTTATCCTTAATACATACCAACATGTCGTCTTCCCTCTCATTTCCTCTCCTCAATTTTGTTTATATAGATGCGTAATCTAAAATAGTGTCGAAGTGAACTTTAATTATTAAGATCTC…	683	1:8539521-8540203
TCONS_00002409	XLOC_001411	TTTCATTTTTCATTCTCTCAGATTTCTCTGATGTATTTTTTCGTTGACTTTTATCTCATTTGAGGTGGGTTTGTCGTTTGGTTGTACCAGCTTTCTCAACGGTATATATAGATTGGCTTTGCTTCCGGTGTAGATGCCTTCGTTTGCATATTCATCCGGCTATGTTTCTGACATCGGTGGTTTAATCAACATTGGTGGTCGGCTCTGGCTTCGGATTTAGCGGTCTTTCGGTAATGATAGGCTAGCTTCTTCTCCGGACCGTTTAGGTTTGGTCTCGCTTTTGTTTTTTCTTTTTCCGACTATTTCGATTTTTAATGATGGAACAAATATTTTGGATAGTAAGAACTTTTTCAATAAAAACAAGTATATATTTTGTGAACAACAAAATTTTTTGAAGGT…	798	1:9572478-9573275
TCONS_00012934	XLOC_008180	CAGAAATTTTCATTCGTTATGCCTTAGAAGTAGCTCCTAAATTAGGTTAGTACACATATTGAGTGTTTTGTTGAGTTTTTTAAGCTAAGAGTCAGACATTGGAGCTCATGCAAAGATTTCCACATAAACGTGTGAAATTGTTGTTTTTATTTCTTTGGTGAATGTTCGTTTTCTTATCCGGATGTTGTTTATTTTGTCCACTCAAATTAAACATTTGATGAGTTTGGATATAATATCAATAGCATCCAAAAATAATGAGATTTTAAAAGAAGCCATCATCTTCTGCATATTTCTTCTGAAAACTCTCTAGTCACCTCCATACGTAAAACAGATAAAAATCTAAAAGAGTAAAACGAGAGGTAACTGGTGATGAGAACATAGTCTATCGTCCTCGAGGCC…	616	1:9881975-9882590
TCONS_00009033	XLOC_005620	ACAATTGAAACCATTTGTAAAAGTTTTTTTTTTGTTTTTTTTTTCATAAATATGAAATTATAGTTTATCATCAGACACTACAAATTGCTCTATCGTCTCCATCCTCCACAACATCTATCATTGATTTAAATTGCTAGTATTATTAGGAGATATCTAACAAGATTTCCACTAATAGTAACAAAGAGCGAAATTGTAGACTAAAGATACACAAGTGCCATAACGCAACTTATGAAGAGTTTGCGAGATCGTCTTTTCTTCCTGCTGCAAAGTTTGGCCTTCATCATTTAAAGCATTAGCTTTCTAAGTCAACGGGTAGCTTCAAGAGTGTAAGCCTAACTATCTTTGATCACACGATGTGGAAGACTCCATCCTTCTTTTATCTTTTCTTGATGCTCCAAC…	572	1:9937903-9938717
TCONS_00002748	XLOC_001621	TTCTACAATTGAACAACACCTCCCCCAAAAAAAAACTATCGCTCATCTCCACGGTTTTAATTTTTTTCTGCAACTATGATATCCAATTTTCCTCGACCATACATAATTATAATCTTTGCTGATATACCAAAATTTTAGAATTTTTTTATTAAATACAGTTTACAGCGATGAAGACATTAATTTTGGCATTTGTATTTTGCGGGAGAATACAAACAACAAGGTGTGGTATGCCTTGGTACGTGGAGGAAACAAGTTAGACACATAAGCACATATGTACTAGACGCAAATAATGTCACAAAAACGGTTTAAAATATCTGGTTTTCAGTTTGCATGTCGTACTTATAACCGAACGTGTGTAAAGTTCTCATGTCATATACCAGTTCTGTTAAACTAATGAAA…	547	1:11032411-11033461
TCONS_00009334	XLOC_005813	CTTCCATCACTTCCATTAAGGAATAATATCTTTGCATCAAATTACTAATGTATTTTATGGTTTTAATGTGAAGAATTACTAATATATTTCTTCTTTTTTTTTTTTTGTCGACCATTTCCATTAAAAGTCCAATAAGGCCAAAATACAGAAGGCCCAACATTACAGCGAAAATTAAACTCATGTCCAACCCAAATCGTTTGAAAATATAATAAAACATTAACGCAATAATGATTAAGTGCTGACACGCGTGGAGGACGTTTTACTCCCCTTCGCCACGCGTCGAGACAAACGAGCTCCACCGTTGGAATCGCCAAACACCACTGCAGTTCTGATTTGCCACCATCAATCGGCCAGTGACCGATGAAGATCTTTGTGCCTTCTGTCGATCTCGAATGCAAG…	1015	1:11471876-11472890
TCONS_00009336	XLOC_005815	ACTATTTACAAAGCTATTAATTGAAGACAAAACAGAGTAAGACAGGAAATAAAATAGCTACAAAACGTTTCACCAATGGTGTAGGAGTTTTCCATCTTTTCGTTTTTTTTTTCTGTTTCGAAATTTCCTATCATCTAGTTAAATAGTATTAGATTCTTAAGGAGTTTTTGAAGAAAGATTTCTAAGATTGAAAAAGAAAAAAAAAACTGATATGTCTATACATAAATATTTAAACCAAATATAATTTTACCAATAAAATGGGAGAAGTACTATTCGAACAAAATGATTTGTATTAAGAAATGAGTCGTAGTGATAACTTACCTGGATCAGTGGCGGTCTTTTATTTAAATTACCGAGTCAAATTACATGCATCCTTCTCCAGCTCTCCATGATGTCAAT…	764	1:11497383-11498146
TCONS_00012936	XLOC_008182	CCTTAAATGTTTATCTTTATATAACAACAAGACCTCTGCTGCTGCTATGCTTTCACTGGCTCTCTCTTTTCTCTTTTCGCCCAGCTCGAGCTTCGAACTAATCACACGTTGCACATTAATGTACCATCGCAGACCAGTGCGCTACAAG	148	1:11672200-11672347
TCONS_00009460	XLOC_005901	CCGACTCAAAAAATACTTCGTCTCTACAATTCAAATTATCAAATTCTTCGGAATCAACTTGTTTCGGCTCCAGCCGGTGATGAATCTGGGGATGAGAAACGAAATTGGGGAGGAAATCCTTGTCACCGCCGTCAAGAGGAGCGTGTGATTGACTCGGTTTAAACCCTCCGATATTACGCAAACAATCAGAGAACCATAGAGAGACTATTTCGCTAGCAAAGACGTACAATGATTAAGGATGAAGGATTGTTTAGCTGTAAGGAAGCTTTGAAGACAGTTCAGTAGCCACAAAGGTATGGTTAAGTAGCTCGCTCTCTCTCCCTCCCACTTATCATGTCTCTTGCACTGTATCAAAAACAGAGCATAAATCCACGAAAACCTACACATAAACGCACAAAA…	620	1:12199361-12200811
TCONS_00009491	XLOC_005925	CTGAAGACCATTCAAAGGTATGGTGATTGATGAAGTAGCTCACTCTCTCTCTCTCTCTCAATCTTTCTCTCTCTCACTTATCACATCTCTTGCACTGTCTCAAAAACAGAACATAAATTCACGAAAACACACGCTCAAATGCACACAAAAAAATGAAACACAAACACAACTTAAACTCACTAAGACACAACGAAATTCAAACACACAAAACCAAAACATAGCACAGAACGTCCAAACAACTTCCAAAACAGAAAGCAAACTTTTACAAAAATTCTTTAACCAAAAGTGTGGATAATCATATTTGATGTCAAGAACTTGCTTTGTGAATGTTCCACATTTCTTACTCTTTTTTAATATATTGCCTTAGAATAGCTTCTATTAACTTATTTCTTGGTAAAT…	1889	1:12380929-12383652
TCONS_00009492	XLOC_005925	GCCTCTGATGCTTGCGGAAGTTTCCCCAGGGGAATCAACATAATACACACAGAAAAAGGCTCTGGTTGTGGATGACAGTAACAGAATCCCCTAATCTTGAGCCTCAGTGATAAGATGGCCAAAATCTCGTGAATATGGGAGACCAAGCATTCTTTTAGTGCATCCTGTTAAGAACTCTTGATAAAGGGTTTCAAGATGAAGGAGTGTTTAGCTGCAAAGAAGATCTGAAGACCATTCAAAGGAGCAGCAAAGAATCTTGGTGTAGCTGAGAACAAGTGACTCTTGGATGACGTAACTGAGTTAGTTACGGTAACTCTCTCTTGCTCTCTCTCTCTTCAAAAAAACACATCCAAAAATGTTCCTTACACAACGAACAAAAAAAAAACACTAAACACCACC…	1307	1:12380929-12383652
TCONS_00012939	XLOC_008185	TTTTTTTTTAACACCAAACCAAATATATTAGATTATAAGAGTATTACATAATAATACATGATACATGAACCTATTCAAATACAACCATTAAATAAAATAATGGAAATTATACACAATTTCGATGAAAATGTGGAAGTGACCCTGCTTTCCAAACGGAAGTCTTACAGGCAACAGATGAAATCTGTTAAGTCCCCTTGTCATATACTCGTAAAAGGCTAATATTTTATAGATGAAACTCCCAAATGCTTTCTGCATCACTTTGATTAATCGAACACACCGATATATTGCTTGAGATGAATCTCGATCATGTCTTTTATAACACTCTATCCATCGTCGCCGGTTAGTGATCATGATTTCTTTTTCCATAGAACTTGAATAAATGGATCGTTGGACAGCAAG…	1022	1:12643025-12644046
TCONS_00009577	XLOC_005993	TCCTAAAAAAATTAAAGCATCTCTCTTCTTCCTAAACATCAACGAGAGGAGACTTCTGGGCGCCATCTAGATTAAAAAGAAGCTTCTGTCCTCCCTAATCGGCTGCCTAACTTCCAAGATCAAATGGTTCTAGGCAATTTGTACGGCATCAATGATTTCGATGTTGTTGCTTCCTCAAACCGTTATCGTCGAACCAACCACAAATGTAAAATTGTTTTCACAGACAAAACGTTTTTGGACAGTGTTAAAGAGCGACATTGCTCCATTGGTTACGAATATGTTAGGATGTAAGTTGCTTGAATTGGTAAACAAGGGCGATCGAGGAGCTTCTAGACCAAACAAACCCTCCCAAGATAACATTCAATATTATATTGACTTGCATTTTAGAAAGGAAATACA…	1202	1:12922817-12925016
TCONS_00009576	XLOC_005993	TAACAATAAGATTGTTGTTCGGATCATCCATAGTTGGGAATTTTGAGACTTTAGAAGAAACAATAGCTTACTAAGTCTTGAATGTCTTCTTTTTGACGAAAATAAGCTTCTGTCCTCCCTAATCGGCTGCCTAACTTCCAAGATCAAATGGTTCTAGGCAATTTGTGTTAAAGAGCGACATTGCTCCATTGGTTACGAATATGTTAGGATGTAAGTTGCTTGAATTGGTAAACAAGGGCGATCGAGGAGCTTCTAGACCAAACAAACCCTCCCAAGATAACATTCAATATTATATTGACTTGCATTTTAGAAAGGAAATACAACAAAAACATTCCTTCCAATGATGTGTCCTACCAACAAGTTAAGAAAAGTCAACCACTACTAGTTTCATCCGGTTCT…	1125	1:12922817-12925016
TCONS_00009578	XLOC_005993	GAAGATTCCTAAAAAAATTAAAGCATCTCTCTTCTTCCTAAACATCAACGAGAGGAGACTTCTGGGCGCCATCTAGATTAAAAAGACAAAACGTTTTTGGACAGTGTTAAAGAGCGACATTGCTCCATTGGTTACGAATATGTTAGGATGTAAGTTGCTTGAATTGGTAAACAAGGGCGATCGAGGAGCTTCTAGACCAAACAAACCCTCCCAAGATAACATTCAATATTATATTGACTTGCATTTTAGAAAGGAAATACAACAAAAACATTCCTTCCAATGATGTGTCCTACCAACAAGTTAAGAAAAGTCAACCACTACTAGTTTCATCCGGTTCTGAAACCAAAGAACAACAAGTAATCAACATGCCATCACATCAATACAAGCCATATAGAGGGC…	1064	1:12922817-12925016
TCONS_00009579	XLOC_005993	CTTCTTCCTCCCCAAGAAGATTCCTAAAAAAATTAAAGCATCTCTCTTCTTCCTAAACATCAACGAGAGGAGACTTCTGGGCGCCATCTAGATTAAAAAGTGTTAAAGAGCGACATTGCTCCATTGGTTACGAATATGTTAGGATGTAAGTTGCTTGAATTGGTAAACAAGGGCGATCGAGGAGCTTCTAGACCAAACAAACCCTCCCAAGATAACATTCAATATTATATTGACTTGCATTTTAGAAAGGAAATACAACAAAAACATTCCTTCCAATGATGTGTCCTACCAACAAGTTAAGAAAAGTCAACCACTACTAGTTTCATCCGGTTCTGAAACCAAAGAACAACAAGTAATCAACATGCCATCACATCAATACAAGCCATATAGAGGGCCTCG…	1060	1:12922817-12925016
TCONS_00009590	XLOC_006003	CACGCCCACGACTGTTTAATCTCCGCCGTGATTTGTGGATCGCATATTCTCTCCTCTCCCCTATAAAAGGAATACCTTCTCCTCTCATTTCACTCACTCGTTTCTTGCTAAAGGCTAAACAAAACTTTCTCCCTCTCTCCGTTTCTTCTTAAAGAGTTTATCGTTTATTTCAAGTTCGTAGATTCCGCTATCGAGTGTTGCGATACCGGTCTTATAGTGATTGTATCATGCGGTTTGTTGCTCATAAAACTGCCACACTGCGGGGACTAGTTTTGATTACGGAAAGAGATCATATCTCGCCTTCACTCATTTTCGAAAACCGTATTTTCTAATCGTTTTATAAAGATCTTTGATTTTATTTAAAATCAGGACTTCGCGGTCCTACAAACAATGCGGTCC…	1543	1:12993928-12996364
TCONS_00009591	XLOC_006003	CACGCCCACGACTGTTTAATCTCCGCCGTGATTTGTGGATCGCATATTCTCTCCTCTCCCCTATAAAAGGAATACCTTCTCCTCTCATTTCACTCACTCGTTTCTTGCTAAAGGCTAAACAAAACTTTCTCCCTCTCTCCGTTTCTTCTTAAAGAGTTTATCGTTTATTTCAAGTTCGTAGATTCCGCTATCGAGTGTTGCGATACCGGTCTTATAGTGATTGTATCATGCGGTTTGTTGCTCATAAAACTGCCACACTGCGGGGACTAGTTTTGATTACGGAAAGAGATCATATCTCGCCTTCACTCATTTTCGAAAACCGTATTTTCTAATCGTTTTATAAAGATCTTTGATTTTATTTAAAATCAGGACTTCGCGGTCCTACAAACAATGCGGTCC…	1114	1:12993928-12996364
TCONS_00009604	XLOC_006015	GTTTTTCTTTTCCCTTATAAACTGGTTTTCTCATATATTGTCGTTCTTTGGAGAAATCTCCAAGGACATGTTCCTCTTTCCATTTAGCTATGATGTGAATTTGCATGTATCCCATGGATATTAGGAATGTCCTTGGCATTTGGGGTGGATTACCGGTGGTGGTGGTGGTTTGGCCTTACAAGGGGGTACAACTTATAATGATGAGTTCCATCAAAAATGTACAAGGGTTTCTTGCTGTCTTTCAACCCGAATGTCATCCAAGCATTTTGCTCTATGTTTTATAATGATTGCTTTTATTTTCCGTATTTTGTTTCTCTGTCAAAAATGTGTTTCCGTATTTTGTTTGTCCGTCAAAAACATGATTCCGCATTTTCCGCGGAAATATGATTTCATGATTTC…	899	1:13107003-13107901
TCONS_00012940	XLOC_008186	TTAGCATATTCTTTTCCTAGTATTGGTGAGTAGATTGGAAACTGTTGACGTCTTGAGAGCTCTTGAAACATGTCTTTACAGCATCTATACTTTTTGCGCCTAGGGAAAAGGAGACCAACAAGAGGCAAATAATCCTTTCTTGGGCGTTGTGGTGGAGAGATGTCAAGGCCAGGGTGTTGCTCCGATGAATGATAGCTGCTTCAGCGATGGTGCAATTGGAGAAGAGAATCTCCCCACCCCTCTAGCCAACTCCACAAAATACATGCACCTTTATCAAGATTGTTCGCTCGATGCAAAATGGTCCCTCTTCTTTGTTGATTTGAGATGTTGCTCATATGTTTTATTATTATATTGTTTTCTGTGTTTGTTACTCACTTCACTTTTCTGTCAAATCAATAA…	404	1:13250526-13250929
TCONS_00009677	XLOC_006081	CCAAAACAGAAAAATGAACACGTAACACGTAACGTGACTTCATATATCTATATATATGCATGAAATCTAAAATATGTACAAACTCACGCTTTGTATACTAACTTTGAGTTTTCTTTTGTTATCAAATACAGTATTAGCTCGAGTACAGTATGCATCTCCAAGCCAAAGGAAGAAAATAGGAAAAGAAGTTTGGGAACAAACACTATTAAGCGAGATCAAGATCGGTGCATCGGGCAGTAATTCAGGGAGAGATCCTTCATGTAATAATAGTTGTAAACCTAACCGGCATTAACCAAAAAAAAAAAAAAAATCTCTGTCGCAAGTTGATCTAGTTTGGCAAAGTCAGTGACATATTAAGATATGTATCTTGCGCTTCAAGTTGAACGTTTCGA	392	1:13838551-13839168
TCONS_00003292	XLOC_001980	ACCAAATAAGTAAAACCTAGATCTACAAATTTTGATTAATCTCACGCTTCCACCATTAAACTTCCAACGCCTCCACCAACTTTCTCAGCTCAATGTGCAAATTCTCAGGAAATCCAATGAGACCACCAAGTCTCTGATATGTGCTCTCAATAACATCTCTTCGTGACCTTGCTTTGCCTCCTTACCCTTTGCTGCAGTTTCTTCAATCTACCATGACACCTCTACATCTCAATCTAAATCCGATGTCTCTGCGCTTCATACTTTGCCGTCTAGGAATGTGTGGCCATCTTGGTACGGAAACGAATCAGACGAGCTTGTTCCAATTCGATTCGAGTTCGAGTTTCCAAGTCAAGCGAACAAAGAGTAGATTTGAATCATTGTTGTTGTTGTTGGTGTTTA…	584	1:13857744-13859052
TCONS_00003293	XLOC_001980	ACCAAATAAGTAAAACCTAGATCTACAAATTTTGATTAATCTCACGCTTCCACCATTAAACTTCCAACGCCTCCACCAACTTTCTCAGCTCAATGTGCAAATTCTCAGGAAATCCAATGAGACCACCAAGTCTCTGATATGTGCTCTCAATAACATCTCTTCGTGACCTTGCTTTGCCTCCTTACCCTTTGCTGCAGTTTCTTCAATCTACCATGACACCTCTACATCTCAATCTAAATCCGATGTCTCTGCGCTTCATACTTTGCCGTCTAGGAATGTGTGGCCATCTTGGTACGGAAACGAATCAGACGAGCTTGTTCCAATTCGATTCGAGTTCGAGTTTCCAAGTCAAGCGAACAAAGAGTAGATTTGAATCATTGTTGTTGTTGTTGGTGTTTA…	624	1:13857744-13859052
TCONS_00012943	XLOC_008189	TGCATATATATGATTGAGTTGTGCTTGTTAGATTACAATCGATAACACTTATCTTAGCTGTGTGGAGATAGAGATGATGACATCTATGACATGAACGATCTAAATCTTCGAGATTGTAAATGTCGTTGTATGGAAATCTACATTTGAGATGTTGCGAGTTAGAGGAGGCCTCTACTTTGCGTTAGAAAGAGAGAAACAAAGATAAAAGCTTTCGATATAAGCGAGTATGTCAATCAAGCTTAATTAATATGTAAGAAAGTAGTTGAACTTATCTTTTATGAGGCGGAGACGGAATTGGAGATCGCTTCATTGATAAATGATTGGAATCCTTGAGCGATTGGTAGTGATGTTCCATTGCCACTTATTGGTGTAATGTACCTCTTTTGATGATTCGTATAA…	2315	1:14283466-14285780
TCONS_00012947	XLOC_008193	CTTTGCATTAGAGTGAATATATACATGATTCAGTTACAAGAGTTCAGATCTTTCCTAGATTCTGGGTACATGAGGATATTAACAAAGTCGTAATTAAACTTATAACAAACATATTGAGAAGAATATTGAGAAGAATATCCTATCTCCCAATACCCTCCCGTAGTCTTAGCATCGGTCTCCTAATTCTTTACGCAATTAAACATCTTTAAAGAGGCTTTTCTAACTATGAAATGGCCCGCACTATCACCCGGACATTGTTCTATGACCATCGTTTTAAGAACATAACAACCAGATAAAAGCAAGAGGACAAATTTATCCCTAAGGTACTTCAATGATAGAAGAGCCAAATTTTTTAGAGATGTGTATTAGAA	371	1:16645376-16645746
TCONS_00012951	XLOC_008197	AAAAAAAGCAAAGAAATTTGGGACTAGAGTCTTCACATCTAAATTACATTTTTTTTTTTTTTTTACATTTCTCATAACAGGTATAGATGAAAATCAAATCATTAAGGGGGTGTTAACTTATTGAGAGTAGTCAATTATTTAAGGTTTAGATTTGAAATTTGAAATTATTTTTAAGAATCTATTTGTGTGGTGTAAACTCATTTCTTCATTGATACTAGGTGCAATTACTAGATTATTAGTTGCTGACAAATTGATTTGAAAAAAAAAAATCAGTCCAATCTATATATTTATTAAGATCATATTCTTTTTGTCTTAAATAACATATAATCCTCAGAAAGGTATAAATATATATAGGAAGGCCCTGTTCTTTGATTGATCGCTGCGTCAGCTACCTGCGAT…	802	1:22742791-22743592
TCONS_00012953	XLOC_008199	CATGGATGGGAAGAGTAATAATCATCATGATCTTTTTGCGAATGAGAACGAAGAGAAAGAGGTATTCTTGAGTCTTGAACCCTAATTTTGTTGGAAAGAATGATGTGCGATGTGGTGCGATACTTTCTCTCTCAAGTAAGACCATTGATCGAGGGAGATTTTCGCAAATCCCAGCGTCACCTTCACTTGGTGAAAGGGGAAAAATCGAAGATCCTCGTAAAATTGATGCTCAGAAATTAGATTCTCCACAAGCAAATTGGTGTAGTCATTGTAGAAAAAACGTTATCATGACCGAAGGCGAAAACACATATGATAAACCATTTAGTTCTGATTGTTCTGATTTAAACTCAAACATAGTTCTGATTGTTTATCGTGAAACGAAAAAACATAGGATAAAAC…	581	1:23950805-23951385
TCONS_00011798	XLOC_007532	AATCAAATAGTATCATTATAGTTGTGAATAAACTGGTTCTGCTTACATTTAAAATTTTCAAAAAAAAATAAGACCTGAATAAGACGACGTTCCCAAAATCTTTCTTTTCCGACCAACCGTTTCTGTTTTCTACTGTTTCCGGCCGACATCGTTTCCTTGACGTCGGCCGGTTGTTTCTCTTCTGCTTTCTAGTTTCAATTCCCCTGTTCTAGTTATAAACCATTAATAATTTGGCCAATGTTTTCCACAAATTCTTTGGCTCTCTTTGTTCAAATCTTCATAATCTTCCTCTCCTTTGGGATGAGTATCAATCCGACCACAATCCGGCGAGTTTTTCGGTGGTGTGTCGATGCCTTTCCGCTGAATATCTATTTAAGATCTTGGAGACTCAAATGTTGG…	1278	1:25750640-25752021
TCONS_00012230	XLOC_007787	ACACATTGTGCGGAAATTCAGCGCGTGATGACAACGCGCTAATCTTTACTAAATAATTCTATTGGGCTTTACAAGGTTATTACAGTGGGCCTTTTCTATGTCTGTTGTGAAATTCGTCGTATACAAAGGTTTTGTTTGATTGGTGACTGCTTTAAAAGCCATAAACGATTACGATTTAGCCAACTACGTACCACTATTCCAATTTTGATGAGTCTCCGGCGAATCCGTTAATCGTAGACGTCCCTGCGGTGGAGGCGGTGGAGGGAAATGGCTAGAAGAAACGCGGCAGTTCTTGTACTTTTATGCTTAATTACCATTATCCATTATATGGATCAATGTATCATCCATTCTTGTGTTTCTTGACCAAGACGCGATCATTGCCTAAACCTTTGGATCATA…	1078	1:27719890-27721098
TCONS_00012405	XLOC_007898	CTTTTATATTATATGGATGACTGTTTTATCCTTCAATCTAATTGAGTTTCTTCTCCTTGTACCTTCAATCTAATTGAGGAGAATTCATCAATATCAATCGATCTCAGAAATGTGCGATTATTTCTCTCTCTTTCTCTTTCTCTAATGGCATGGAATCTATTGCCTCTAAACTCACCATTGATGTCCATTGCTTCTCCATCACCTTACAAAATTCAGATCTATGCCTGGCCAATCTTCTTCCTCGACGATGCAGGTGGAATCGATCCAATATGAGGCTCTGCAAAAACAATTCAGGAAAAGATTCTGCAAAAACAATTTAGGAGAATGAGTGAAATCGCAGGGGCAATTTCGTCAATTTATTTCCCAAAAACTGCCTATCTTCATAAACTCAATCATAAT…	1232	1:28469409-28471308
TCONS_00012406	XLOC_007898	GGCTTATTTTGAATACACACACAATTAAGGGATCAATTATGGGATTAGCATATTAAAGTCTGTGCTTTTGTAGATATAGGAACATCTCATGTTCCTTACAAATTTAGATACTTTTATATTATATGGATGACTGTTTTATCCTTCAATCTAATTGAGTTTCTTCTCCTTGTACCTTCAATCTAATTGAGGAGAATTCATCAATATCAATCGATCTCAGAAATGTGCGATTATTTCTCTCTCTTTCTCTTTCTCTAATGGCATGGAATCTATTGCCTCTAAACTCACCATTGATGTCCATTGCTTCTCCATCACCTTACAAAATTCAGATCTATGCCTGGCCAATCTTCTTCCTCGACGATGCAGGAATCGATCCAATATGAGGCTCTGCAAAAACAATTC…	1424	1:28469409-28471308
TCONS_00012407	XLOC_007898	CTTCTCTGTTTAATGTAACTTAACTATTTAAGTGGCTGCTTTGGCTTTTGAGTCAAGTGTTACATTGCCTATAAGAAGTGGGCTTATTTTGAATACACACACAATTAAGGGATCAATTATGGGATTAGCATATTAAAGTCTGTGCTTTTGTAGATATAGGAACATCTCATGTTCCTTACAAATTTAGATACTTTTATATTATATGGATGACTGTTTTATCCTTCAATCTAATTGAGTTTCTTCTCCTTGTACCTTCAATCTAATTGAGGAGAATTCATCAATATCAATCGATCTCAGAAATGTGCGATTATTTCTCTCTCTTTCTCTTTCTCTAATGGCATGGAATCTATTGCCTCTAAACTCACCATTGATGTCCATTGCTTCTCCATCACCTTACAA…	1815	1:28469409-28471308
TCONS_00012959	XLOC_008205	CCCAGCAAAGTGGTAGTGACTCAGCATGATGCTGGAGTCGCACCAGGGTTCGAGTAACGAAATTGGTACCCCGAGTGAGAAGGAAAAATTGTTTCCTCTCGACTTCCATCGAGTGATGATGGTTGGCTTCCACTGAGTGTCAATGGAAGATGAATGACAAAGGAGTTTATTGTGACTCCGTCATGACCAGACTGCAGTCTGGTGTCCGGGTCTTCCCTGAAGTGAAGATTCGGGGTCGGGAATGTTTATCACAGAGAATCATGCCTCTGGTGATAGCCGAAATGAGGTAATCCAAATTACCTCTTTTTTTATAAAAGACAGAGAATCAACTTCTGTTACTACAAACGAGGAACAGAGCATCACCTTAATTATCTGCAAATTAAAAGACATTGACTTGTT…	560	1:29427947-29428506
TCONS_00012960	XLOC_008206	GCCCATTTTGTAAAATAGTCAAAACTTATAGGTTGATTCGTTTCGTTTGGTTGATTCGTTTCAAGACTTTAGCAGGTTTCCGATTTCAACGCTTTCTTCTCGATTTGAATCTCTGATTAGGATGTCGAACACTTAACGTTGAGAGCGAGATTCTGAGTGTTTGTGCTCTGATGTGTTCTCTTTATCCCGGAAAACATGTTCACAAATGACAAAGACAGAGGATTAAGCGACTCATAAGATTGAAATCTCCTACTGAGTTCTAATTTTGGCTGGTTAAGTTACTTGGCGGAGAAAGATTCTTCTATATATTGATCATACTTTTTCCGGCTCTCCCACTTGTTTCCAGTTTTCTGAAAAAGATAATGTTCTATTGACTGCTGCGAATCCTAAAGTCATTTT…	748	1:30145361-30146108
TCONS_00009458	XLOC_005899	TCAAAAACAGAGCATAAACACATAAACGCACAAAAATAAAAATCAAACACACATAACTATTTTAAAGTCACCCAAACACAAACGAAATTCACACAAATAAAAAACATAGCACACAACGTCCAAACGCAACTTAAAGAAACAGAAAACAGAACATAAATCCACGAAAAACCACACTCGAACATACACACAACAAAATCACACACACAAAACGAAATTCAAACGCACAAACAAAAAACATAGCACACAACGTCCAGACGCAACTTCTAAAAACAGAAAACAAACTTTCACAGGATTGTTTTTAACAAAAAAATGTGAATAATCACAATTGATGACAAGAAATTGTGTTGTGATTGTTCCCTTATTTCTTACTTTCTTATCTACTTACTTTATTATAGCTTG…	637	1:12196241-12196965
TCONS_00013827	XLOC_008854	CTATTACGTTCATCGTATAATGCGTTAAGACTGATTTGGGTTTGCTAAAGATGGTTTTATGGCTGCAAATGTCTGATGTTGCTGAGCGCCCACAAGATGCTCGATGAAATGCCAAAGAGAGAGGCTTGAATCGGAAGCAAATAGGTCTGTTAATTCATTATGCTCAGCTAAAAGGCCAAAAGGATGAAAGCTTTGAGATGCAAGTGTGAAGATTCATTGGAGTTTATGTGTTTAGTTTTTCTAGTGTGTGAGTTTTGAGAGTGTGGAGTATGTCACGATTTGAGAGCCAAATGTACCCCAAACACTTTTACACATTTTTTCAAAAATTTAAATAGCCAAATGTATCCCAAACACTTTTACACATTTTTCAAAAATTTAAACCTTTGACCATTGGAGAAT…	550	2:4871379-4872079
TCONS_00013897	XLOC_008920	CAACATAAGAGCAACAATTTCGTGGCTAAATTTAGGAAGCCACGATTTGATTATGTAGCATAATCGTGGTAAGTCATTTAAAGCTACGAATATGAGAAGTAGCATTATCATGACAATGTTGCCAACATTTTGTATTTTTGGTGACAATAGTAGTGACGTTCAAATAACGAAATTTCTTTTGTATTATCGTAGCTATGTATAATTTTGAAAGAAAAAAAATAATAATCAAAATATTATAAATAAACCTGAATTGAAAAGCCTAAAATTCAAATGACATGAGTAATGAGAATATATTACATAAGCTATTAGTCTTGTAGGGCTTACAATACCAAAAGGCAAAAGAGTCATACCAAAGATCCCATACATACAAAAGGAACATTAAAACATAAGCTTATATAC…	893	2:5411324-5412216
TCONS_00021202	XLOC_013593	CTGTCGTTGAACCATCATCTTTTTTGCTCCACTACAATAATTATTTTTGTCTTAAACTGTCACAAATGAATATTAGAAATTATGGAGCTATTATAAATTTAGGCACATTTTGGGCCAAAAATTATAAAAAGGACACATTTCAATTGGGCTTATAAGCCTAAGCATTTTTGGCCTGTTAAAAGTCTATTTTACCCTAAATTTAACTCTTCATCGTTTTCTTCTCTTCCTCTTCATTTCTTCCTTTTCTTCTTCATATTCCCAGAAAATTTTAGTTTTGTTCTTGAGAAAATTTATTTTGATTACAAACACTAAAACCTAAGGAATGATACTAAAAACGGAACCCAAACAAAATAATTAAACGAACCGTTTGAGATATAATAAACGGATGAACCAATTACG…	2236	2:6546186-6548421
TCONS_00021206	XLOC_013597	GAACAAACGAAGGAACAATAACCTATATATATAGGTAATAGGCTGCAAATGAGTTTGACCGAGACGGGAACGGAGGAGACAAAGTGAAAGATCTCTTCCTTCTTCTTTTAAAAAGATAAGGGATAAAAGCTCATAATTAATTATTGTTTGAGGTTCGAGAATTTTTTTTTAGAGAGCATATGAACGTAAAGTTTATGATAGATGATATTATCTGGTCATAGATGAAAGAATTAAGTTTGATATCATATTCAAATATTTGTTTTAATAGTTATAGGTAGGATGGTATTATGTTTGAACTAATTTTTCATTGAAAATATATGAACAAAATTAAACAAGGACAACTAGTGGTTCCATTTACGAATAGTACAAACAAACAAAATCCTATCAAGTCTTATGGGC…	1363	2:7524032-7525394
TCONS_00014294	XLOC_009198	AGTAGTATTACAGATGTAGACTTTCTATTTGTAGAAATTAAAAAAATGACTTCATAGATGTACTGGAGGCCTTTTTGGCAAGTTCATGGCACATTTGGTAGCAAAAGTGTTTCAAGAGGAAGCACAAACTATCATAAACTCAACCATTTTTCTTTATCAAAAAAAACAAAAAGGAGTCTGCTTACCACAAGAAAGGATCGATGGTTCGAAAACTTGACGTCAACAATCCTGCAAGAGAATTTTTCTGATGAAGTAAACCACCATAATTTATTGGAAGAAGTCTGATTTGTGTTGGCCGACTCAAGAAATGCTCTCTATCTATAGTAAGCTCCATGAGCGTATAATGAATGAACTCCCACTCTTCCACTTGCCTCTGAGTTTTACAATTCATTTTCATAC…	1548	2:7632187-7634125
TCONS_00014295	XLOC_009198	AGTAGTATTACAGATGTAGACTTTCTATTTGTAGAAATTAAAAAAATGACTTCATAGATGTACTGGAGGCCTTTTTGGCAAGTTCATGGCACATTTGGTAGCAAAAGTGTTTCAAGAGGAAGCACAAACTATCATAAACTCAACCATTTTTCTTTATCAAAAAAAACAAAAAGGAGTCTGCTTACCACAAGAAAGGATCGATGGTTCGAAAACTTGACGTCAACAATCCTGCAAGAGAATTTTTCTGATGAAGTAAACCACCATAATTTATTGGAAGAAGTCTGATTTGTGTTGGCCGACTCAAGAAATGCTCTCTATCTATAGTAAGCTCCATGAGCGTATAATGAATGAACTCCCACTCTTCCACTTGCCTCTGAGTTTTACAATTCATTTTCATAC…	1551	2:7632187-7634125
TCONS_00014403	XLOC_009261	GAATTTTTCAACCTAAACTATTTCAAAACTCATCGTTTCTCTCCATACTTTTTTCCTCCGAAAAACAACCATCAACTTTAAAATTTCTGAAAAAAACAATTTTCTCCCTAAACCATGTTAAACCACAAATTCGCGTTTACTGTTTCGCGTTACGATTACCCACATAATTACCCACGACCCGTGTGGAAACGACGTCGTTTTCCTTCATAGGTTTTATTCCCAAAATTGCCCAGAAACGACGTCGTTTTCTTTGTGTTTAAAATCTCAAAATCGAATTGGGGTTTAGGGTTCATATTCACTTCTCAAATTGAAGAAACTATGAGCACCACGAGCTACTACTAATCTGCTTCAAGTCCGACACATCATTTTTCTCCTCCTGGTGTTCCATCGAAATGCTGG…	1324	2:8099623-8101026
TCONS_00014744	XLOC_009478	TGACGTTGTTAGTTGTTACGAAGGGTTTCTATTATGAACACACCATGACGTTTGCATCCATACGTAATATCTTACGCTTATGAACTGTTTGGTACATTGGGTTTGATTAATTTGCCCATGCCTAGTTCTAACCAAAAAGTTTGGATATTTTCGGATGGTTTCAAGGGGGTTTCAAGTATTTTGGATATTTTCGATTCGGGTATTTTGGATTTTTGGATTTTTTTTTCTGTTGGTTTGATTATGTTCACGCGCTGGATGAGAATAGTCAAATCTTTTTCTTCTCAACAAGGCGTTGTTGCTTTATGACAACCGGATCAAGTCTAACCCAGAAAATAGAAACGATTGGGTTTTATTTGAGGCATTATTATATTCTGATGTGGTATGTCCGGGAAAATACTG…	613	2:9481167-9481906
TCONS_00014961	XLOC_009607	GGAGTGAAGTGCACTACAAATATGTGATTGATCTCTGATACAGTACTCAACCTTGGTGAATAACACACACAAGACAAAGAACAAGCTTACTCTCTCAATAACACTTAAAGAGAATAAGTAAGAAAATGCGGCTTCTTTGTTAAGGGTGAAAATTCGTACAATTGTTGAAGAGGGACTTTATAAGAGTCCTTCAGCTAGCCCTAAGGCCAAAAAATAAATGCATAAACACAATAAGGAAACAAATAAAAGCAAAACACAAAAACGATTATTTTTAGAAAGAAAAGAAACTAAATAAGGAAACTACTTAAACTTTCTTGAGGAGCACGTTTGATAACGATTCTAGCCGTTTGTGGGATGTTTGGACCTGCAAAGTAAAATTGAATAAACCTTACATGGATG…	993	2:10407701-10408693
TCONS_00015794	XLOC_010118	ATTTCACAAAATCTTGTTTTTGACCACAAAATCTTTGTGAAGATAATACTGCAGATACATTCAAAAACTTCCCATAATTCAAAATATGATAAATGTGCGTTATTAGTTATTACACAAAAATTCAAATATGAGTCATCTGTGTTGGATTTAGGCATTTAGCTTATTAAAAACTTTTCTTTCCAAACTCATTGTGTTTTGTGTATCGTTCACGGAGTAATTATGAAGAAACTAGAGAAGTTTTGAAGCACTAAACAAAGCTAAACATCAAAATATTTCTTTTTCTTTTAATGATAGAAGGTACCCAAGCTAATCTCTAACCATAAAAGAAGATGTTTATTGATATCAAAATCAATCATTATTAACCATAGAACGACAAGACGATAATGACCACCATTACAT…	527	2:14292242-14292768
TCONS_00021214	XLOC_013605	TTTTGTTTGTTTTTCTAAGTACTTGTCAATTTAAATTGTAACAAAAACATAGCAAAAGATAGGCAATTTAAAAGATTAAGAAGATCAAGTGAATAAAACAGTAGACAAAGATAACAAAGAAAATGATTTATGAGTTCAAGAATTAAAAGCATCGTTTAAAGTTGGCAAGCAATGAAACTAGAATAAATCATTACATAACGGCTAACGGGGGCTGATTAGCCATAAATTGTAGAGAATGAAACACTAATCAATGAATAATTACAAAGCGTGGCATGAATTACCCAATTTTGTTCAACTCTCTTGCAATTTAAGTGGTTAACAAGCATTAACAGATAAGTATACTAAAAAGGATCAAGGTAATTAATCTACCATTACCAACAACCCTAGTAAAAGATCTAA…	501	2:16798182-16798682
TCONS_00020568	XLOC_013234	CTTAATTATCTCAATCGAATAACAATCCTTGAGATTTTGAGATGATTAAGGATTAAACTATCCTTTTGACTACATCATAAATGTTGGTCGACGTTCTAATTACGTTTTTGGGGTCAACCAATCTAACTTCATGCATCTAACGATGTTTGATTGGTGTATATCTAGGTAAAAAAAAAATCAGATTAAAAAGAAATAAAAATAAGGGAACATTTTGGAGGGACTATGTCCACAAACATCGTCAAGAGTAAGTGCGCCAACCAACTGTACTCCACTCGACCCGTGGCTTAGGGGAAATTGTAAATTGGAAGTAAACGAAAGATACATGCACCACAATAAACGCCGAGTCTCGCTCGAATCCTAACCACACACATACGTGTAGACTGATCGGACCACCATAAG…	617	2:17260719-17261445
TCONS_00021461	XLOC_013745	CTTCTTACTTACTCTAAAACTCTTTTGTTCGAAAGTCCAAATACTCTCTGTTTTTACTCTTATGATATGTTCGACTACTCAAGTTTCTTCTCTCCCCTGTTTTCATTCCACAAGCTACTGAAAGACATCACCCTACAAGCCTATGAGAGGTTTATGGGGAACACAAAATGAAAATGGAGACTGATCCGATCCGTCACATTCATATAACTTTAAAGGTGCTGGCTAGAGACTGAGTAATGATGATGGAGTTCACGAAGGGAGAATGTTACGGAATAGAGAAATCAAAATTTGAAGGTGCTAGACGGGTAATAATGATTTGAGTATAGGGATATTTACAAATGCTTGTAAGATGTGTGATGAGAGGATGTATGTGTAGTGTGTGTAAACGTATCATTGTAT…	750	3:872201-873509
TCONS_00026848	XLOC_017194	CTTGCAAACAGATTTGGATGATAGGAAATAAGGGTTATCCTTCTTCTTTTTTTTTTGTCAAGAAAAACAAGGGTTATCCATGAACAAGGAAAGAAAGATAAAGATAGAATTTACATGAAAAGAGGACACGTGACAGAGAGGAAACACAATGGGAATATATATGATTTATGGTGGGGGCCAAATAGGTCGAGAGATAGATGATTGCGAAAGGAAGCGTAGGGCCAAGAACCAACCAAAGAGCCTTTCACCTTTGTCTCCCTATCCTGTTCTTTTCTTGATTTAATCCATTTCTTTTGGCTCTTCATGAAAGGGAAAGAAAATTGTGGCTGAAATGGAGAACAAGTCCATTAAAGACTCGGTCCTAATTGGTGGTTGAACTTAAGATATGAATGAGGTTTC…	840	3:2345044-2346344
TCONS_00026849	XLOC_017194	CCAGAAGTAATTTATCAGTTTGTCTTGCAAACAGATTTGGATGATAGGAAATAAGGGTTATCCTTCTTCTTTTTTTTTTGTCAAGAAAAACAAGGGTTATCCATGAACAAGGAAAGAAAGATAAAGATAGAATTTACATGAAAAGAGGACACGTGACAGAGAGGAAACACAATGGGAATATATATGATTTATGGTGGGGGCCAAATAGGTCGAGAGATAGATGATTGCGAAAGGAAGCGTAGGGCCAAGAACCAACCAAAGAGCCTTTCACCTTTGTCTCCCTATCCTGTTCTTTTCTTGATTTAATCCATTTCTTTTGGCTCTTCATGAAAGGGAAAGAAAATTGTGGCTGAAATGGAGAACAAGTCCATTAAAGACTCGGTCCTAATTGGTGGTTGA…	1203	3:2345044-2346344
TCONS_00027486	XLOC_017567	GTCAACCAGTATTTTCTTTTGATTATTATCTTCTGTTTACAATCTTTTAATTACGAAACCAATCACATGACAGGAGGTCAACCAGTAAATCAAGTTTTACAAATCTCCAGAGTTAGATTTCTTACTATAGTTGAGATCGAGATATTAATTATAAACTTTGAAGATTTTCCTGGTGGGGGAGAACAACATGTGCCAGAGTTACACACATGACTATACCGAAGGGACTGCGATGAATACATTGACCAAAACAATTGGGATATAGTCATCGCACCAGGCACTCGAGTTAGAAGTCGTACCATGAAAAGAAACAAAGTGGTCATTTTCAACTACACTGAAGTGTCTCTCACAGTAGATGGAGTCAGATTCACTAGGCGAACAATACGTAGAAGGCAAACATGG…	511	3:4647472-4648069
TCONS_00027518	XLOC_017582	AGGGGTTATTGTCAAAACAAGCACTTCTTTGTTAAAAACTTTGATTTTAGGTCATTCTGAATTTGTTTTGAAAAATAGTACTTTAGATGCTCAAATTTGACGTTTTTACCCTTCCTTTTTTTTTCACTCATCACACTTCTTCTTCTTCATCGAGATCTACTTTTTTTTTTTTCCAGAAACTTCATAAAACACATTAAAACTTTTTCTTCCAATAGATCCAATTAACATGTTTTCATAAATAGAATATCTAAACCCTATAGATTGATCTTCCAATTTTAGAGATGAATCCAATATATAGAACCCAATATCGAGCCTCGTCAATAAAAGCGAACGGAGAAGAACAATAATGCTCTCGTCTCGTCTGGATACATGAATCGAGAAGGAGACGATTTCATTAAC…	1307	3:4724289-4725682
TCONS_00022391	XLOC_014301	GGGGAAGTAAGGTGAATCTGACCTGTTTTTATTTTATTTTTCTGCTCTGTTTTATGTTTACTCTATCTCGCTTGTGTTGTCTTCTTCCTTACCCCTGTTTCACACATTTGTTAAAAGAAGAATTTTTCTTTCTTCTTCGTCTTCCTTGTCCTCTTATTATGTTCTGCGTTGTGTCTAAACTTTAGAACCTTTGTGCAGCATTTAGATCAGACGAGGAAGCCAAAAAGGGTTTGGCTGCATAATATTGCGATCTTCTATGTTCCTAAGAAGGTCCAGGGGAAGAAATGGTCCTGCCAATCTCTCGGTTCGACCAATAAGTACCACATGACGCAACTTCCAATCATTTTCGGAGTAGTTTCAGTTGGTGATTGTGGAATACATTTCGGTGGC	390	3:4856588-4857634
TCONS_00031255	XLOC_020127	CGTGACACGATCCTATGAGTTAGCAACTTTGAAAACCATACTTTATATAATAAGATTATTATGAGATCATTCAAGAAATAGTTTTACCTTTTTACAAGACATAAATGTGCAAAAAATTACAAAAATCAACGCCCAAAATTATGATAATTTCAGTGGGATTGTTCTCAGTTGAATTGAACGATGCGCATAGATGTAATGGCCTATCGTCAAGCTTAGGTATTGTTCCCGTATTTCTAGGAGGCCAACTCGGTTCCTTGGCTCAGACTTGACTACATCCCCCGGAATATGGAACGACAGAGATTCCACCAAGTTCTTTGCTCGTAGTGATGTTTTGAAGATCGGAAAGTTTGTGGACGGGAGGAAATTCATGAGAGATATTTGGAACCGCTCTTATTAACA…	673	3:5380177-5380849
TCONS_00031257	XLOC_020129	ACAAATACCAAAAGAAAAAAAAAGTTGACAACCCATTATACAAAGTAAAAATAAATTTTGTACTTTGAGAATGATGATAATGAGTGACTGAGATTTGTAACCAACAACTTTGGCAATAGATAGATAATATAACACATAATGAAAGCACTCAGGGCATCAATGCCAAACTTTTGTAAGGAAAAAAAAAAAGATTGAAAGACTAACCAAAGATTGAAACTTAAATTTTGATTCTCACTAATAAACAACTTAAAATTGTTATTAAAAGAAACAAACTCAAAATTGGTGATATGATATATGTTGTTGTCTTCTTCATGGGTTATTAGAAAGAAGAACTGAAAGCAACCTTAGAAGAAGCCAGCGAGTCCAACCATTATAGTCATGTGGTCCTCCTGATAATTG…	649	3:6380333-6380981
TCONS_00031259	XLOC_020131	CAAATATACTTGGGTAACCTAATTTGTATGTCTCTCTATATATAAAAGAGAGTGGGCAAGTTAGAAAACCCTCATTTCTTTCTATTCGGAACAATGACTACGATCTCTGATATTTCGAATTACTTGGTAGAGAAGATACTCTCTAGGGCTCCCATAACTTGTCTCGGAGCGGTGAGAACCACATGCAAACGATGGAACGCTTTATCCAAAGAAAATACTTTATGTAATGGAGAAGCAAGACATCAGTTTCTGGGGTTTATGACGAAAAAGTATAAGCTTTGTTCAATGAGGTTCAGATCTCAATGGAAAATATAACGAAGGAGGAGGTGACGATTTCGTGGATCCAACTATAAAGGAGTTAGATGATTTTCTGAATCATGTTAAGATATCTAATGTGTC…	769	3:6988615-6989383
TCONS_00023097	XLOC_014708	AGTTTAGGTAGCTGTCTCATAAATCTTTTAAAGCCTCTGGGTGATCAGAGGGAGACTTATCCTCCTTGTGTACGTCACAAACCTAGCGACGACCCTCTTGCTCTGTGCCGCACGTTACCTCTCTCAGATTCCTCCCAAGCAATCTCGTTTTCAAATTCTTCGTATGGTTTCGTGAGTTGTCTTTGATTCCTTTCCGAATTCATCGTCGATCTCAAAGTTATTCCTAGCTTCCACTGCTTAATCTGTACCAAGAAAGATGTCTTAGTTCTTTGCTCAAACTCTTAGATCAAGATATGGTGAAAAAAGAAATTAACAAAGAAAAAGATGAGCTCAAGTAACTCTAAGGCCTTGAACTCAATGAGACAAAGTTGAAGAAGAATAAGAAGTAGTATGAAGAAG…	1002	3:7471065-7472414
TCONS_00023098	XLOC_014708	AGTTTAGGTAGCTGTCTCATAAATCTTTTAAAGCCTCTGGGTGATCAGAGGGAGACTTATCCTCCTTGTGTACGTCACAAACCTAGCGACGACCCTCTTGCTCTGTGCCGCACGTTACCTCTCTCAGATTCCTCCCAAGCAATCTCGTTTTCAAATTCTTCGTATGGTTTCGTTATTCCTAGCTTCCACTGCTTAATCTGTACCAAGAAAGATGTCTTAGTTCTTTGCTCAAACTCTTAGATCAAGATATGGTGAAAAAAGAAATTAACAAAGAAAAAGATGAGCTCAAGTAACTCTAAGGCCTTGAACTCAATGAGACAAAGTTGAAGAAGAATAAGAAGTAGTATGAAGAAGAAATTAGAGAATACAGAGAGTCGACAGAGTATGAACAAGTGAAGA…	957	3:7471065-7472414
TCONS_00023099	XLOC_014708	GTTTAGGTAGCTGTCTCATAAATCTTTTAAAGCCTCTGGGTGATCAGAGGGAGACTTATCCTCCTTGTGTACGTCACAAACCTAGCGACGACCCTCTTGCTCTGTGCCGCACGTTACCTCTCTCAGATTCCTCCCAAGCAATCTCGTTTTCAAATTCTTCGTATGGTTTCGGTTATTCCTAGCTTCCACTGCTTAATCTGTACCAAGAAAGATGTCTTAGTTCTTTGCTCAAACTCTTAGATCAAGATATGGTGAAAAAAGAAATTAACAAAGAAAAAGATGAGCTCAAGTAACTCTAAGGCCTTGAACTCAATGAGACAAAGTTGAAGAAGAATAAGAAGTAGTATGAAGAAGAAATTAGAGAATACAGAGAGTCGACAGAGTATGAACAAGTGAAGA…	957	3:7471065-7472414
TCONS_00023100	XLOC_014708	GGGAGACTTATCCTCCTTGTGTACGTCACAAACCTAGCGACGACCCTCTTGCTCTGTGCCGCACGTTACCTCTCTCAGATTCCTCCCAAGCAATCTCGTTTTCAAATTCTTCGTTATTCCTAGCTTCCACTGCTTAATCTGTACCAAGAAAGATGTCTTAGTTCTTTGCTCAAACTCTTAGATCAAGATATGGTGAAAAAAGAAATTAACAAAGAAAAAGATGAGCTCAAGTAACTCTAAGGCCTTGAACTCAATGAGACAAAGTTGAAGAAGAATAAGAAGTAGTATGAAGAAGAAATTAGAGAATACAGAGAGTCGACAGAGTATGAACAAGTGAAGAAAATCAGAGAACGAAGATACAGAAGATGAGTAAGATGAAGAAGAGGTTGAGTTTGAGGA…	898	3:7471065-7472414
TCONS_00028626	XLOC_018302	AATTTAATAAGAAATAATTTATTAAAATTTAAAATATTAAAAAAAATAGAAACTTATAAATGTAAAATATAGAACTTGAAAATTATTTAGTTGTAATTGTAATTAAAATTATAAAAATATGATTAAAATGAAAATATGTTTATTGACTCAATTCATGCCCATGGGTAACCCATTGTCCATATGGTCAAGCCCATATTATCTGCGGACAAAACTGATCATATGCCCAATTGGACTATTTGTTTTATGGTCCGGAATATAACCCATCCATATGCATTTGGACTGGGCAAGCCCATGGGCGGCCTGCCCAATTGACAGCTCTAACTAGAACGCCGCTTGAGCAACTCAGTCCTCCATCCACCACCTCTACATTCACAATCTTCCCACTTCAAACGAAAAGAA…	802	3:10030596-10037044
TCONS_00028627	XLOC_018302	GTTTGATGTAGACATTGTTCATTATTGATGTGTACTGCAGGAATATAACTTAGTGTGAGCCTGCTGATGTATCTATTAAGGAGTTGGTAAAAAGACTCGAAGAAAGTAACAACACTTAAAGACGTCAGTGAAAAATTAAAAGTCTTGTGAATATGAGAGAGCCAAGCATTTCATGTTAAGGTTAAAAGTATGAATGAGAAGCAACCTCAGCTGAGTATAGAGCAGCAAAAAATCATGGTCTACCTGAGAACAAGTGACTCTTGGATGATGTAACTGAGTGACGCTGCCATAGCGTTAGCAGCTGGACTCATCTTTGGATTGACAATTGGACACATTGTAATTACACAAACCCCTCAATGGTTCTTGACC	369	3:10030596-10037044
TCONS_00028628	XLOC_018302	CAATATTCCATAAAGAAGGTTCTGTTATTTTTGTTGGTCTAGTTAGTTTTATAATCTCTGTGGTTGTTGCAGACTTTATTGATCAGGTACTTCACGTTCAAAAAAAAAATCTTTAAGCTGCAAAGACCAAAAGTTTCAGCATACAAGGGTTGAGTTTATGGAGGAACCATGGACGGTAGATTGGAGTCCTCCTCCTAACCCCGCTTGGGGTTGACATGGTTTTGTGATGCTCGAAACTCGATTGTTCTCGAACCAGTCAGTAAGATTAAACATTGACATTTGTGGGTTCTTTCTCGATTGTTCTCAGCTCTTCGGTTCTCTTCTTTTTGATTAGTGATTACATGTTAACTCTGCCCTTTTGTGTATAATGCAATGTCTTCCATGGTAGATCATTCTACC…	2428	3:10030596-10037044
TCONS_00028629	XLOC_018302	CCACAATATTCCATAAAGAAGGTTCTGTTATTTTTGTTGGTCTAGTTAGTTTTATAATCTCTGTGGTTGTTGCAGACTTTATTGATCAGGTACTTCACGTTCAAAAAAAAAATCTTTAAGCTGCAAAGACCAAAAGTTTCAGCATACAAGGGTTGAGGTAAGTATCTCTCTCTCTTACCACAAACTGGTCACAGACTAGTCCTCTGGCCTGTGGCTTGTTCATCATGTATTTTTTCCATGTTGCTTTATCCCAGATATAGATCAAAGATGGCAAAAAACACAAATTCACGTTCAAACGAAATTTAAACACACGAAAACATAACACAAACACACGAAAACATAACACAAACACACTTCCAAACGCATGCATATTCAAAAGAAAGAAGAAGAAAAAAACAA…	2887	3:10030596-10037044
TCONS_00028630	XLOC_018302	CTGGAAAATAAAAGCCTATGTGTCTGTCCAGGTCAAAGTAGTAGAAAAGATCTTGTTCTGGTTCCCTAGGGTGCTACAAATTTTGTGACCAGGGGAATCAGCATAATACGCACATAAAAAGGCTCTAGTTGTGGATGACTGTAACGAAATCCCCCAATCTTGAGCCGCAGTGATAATATTGCCAAAATCTCGTGAATATGGGAGACCAATCATTCTTTTAGTGCATCCTGCTAAGAGATATTTCAAGCTGCAAAGAACTCTTGACAAAGGGTTTCAAGATGAAGAAGTGTTTAGCTGCAAAGAAGATCTGAAGACCATTCAAAGGTATGGTGATTGATGAAGTAGCTCACTCTTTCTCTCTCTCTCACTTATCACATCTCTTGCACTGTCTCAAAAACA…	877	3:10030596-10037044
TCONS_00028631	XLOC_018302	GTGGTGTTTGAGTACGGCCTCTGATGCTTGCGGATATGGATAAGTTTCTGGAAAATAAAAGCCTATGTGTCTGTCCAGGTCAAAGTAGTAGAAAAGATCTTGTTCTGGTTCCCTAGGGTGCTACAAATTTTGTGACCAGGGGAATCAGCATAATACGCACATAAAAAGGCTCTAGTTGTGGATGACTGTAACGAAATCCCCCAATCTTGAGCCGCAGTGATAATATTGCCAAAATCTCGTGAATATGGGAGACCAATCATTCTTTTAGTGCATCCTGCTAAGATATTTCAAGCTGCAAAGAACTCTTGACAAAGGGTTTCAAGATGAAGAAGTGTTTAGCTGCAAAGAAGATCTGAAGACCATTCAAAGGTATGGTGATTGATGAAGTAGCTCACTCTT…	922	3:10030596-10037044
TCONS_00031271	XLOC_020143	TTACCATTGACGCCGGAATTTCCACTTGATTTTCCACTGCAGTCTCATCATTCATATTCTTATCGGAGGAGTACTCTTCGCCCAAGGTTGTACTACTATCATTGGAGGACTCTCCTCCGGTAACATTTCCCTCTTCTTCTTTCTCTTCTTCTTCTTTCTCTTCTTCTTCTTTCTCTTCTTCTTCACTCTCTTCTTCTTCACTCTCTTCGTTCTCATCCTTCTCAGAATTTTCTTCCTCATTGTTGTCAGACTGCTCTCCTTCTTCCACTACGGTCGGGATTATGGTCGGAATTGGTTCTTCTTCAACTCCTCCCTCAATTGCGACCGGATTTTGCTCCGTCGCTGATGGCTCCTCTGTCGTTGTCGGAGGCTCCGTTGTTGCCTTCGTGACAACATCTA…	1538	3:11412733-11414270
TCONS_00031272	XLOC_020144	TTTAGTTATTTTTGTATATTTTTAAATATATTCAAGCAAAACAACTCGTGTTCGGTTTTGGGTCGGATTCGGTTCAGGTTCGGGTTCGAGTTTGGGTTTATTTATATATAGAACGGGTCTTAAATTTCTAAACCCGAAAAACTCGAACCCAAAATACCTGACCCAAACCCGACCCGAATACCCGAACGCCTAGAGCTAGGAGTTATCATCGCTTCTCTTCACCGGATGCAATCTTTTTGTCAAACCCGCCGCTGTCAGAACAACCAACTTCAAAACAAAATTCCAGGCGATCTAGAAAGCATAACAAGGCGTTTTACCTATCAATCTGAAGATACGAGGCTTATCCTTCCAACACAATCAACCTCACAAATATCGAAGCTGGGTACTAAGCGTTATCAC…	2048	3:11414361-11416408
TCONS_00029026	XLOC_018621	TGAGAATACCCTAAGCCTGACGCTTTTATTAGCTTGTTTCACAACCATCCAATCGATTGCTATTGCTCACTTTTTGTGTCTCTTTATTTTCTTTACTATTTTACTTAGCTCAATTCGATTAGCCATTAGTCTATTGCGTGATCCGAAAACTTTGTGAATTCGATCCCTAAGTGCTGCAATGGAAGATAGAGTTCAAGCTTTGGAAGCATCTACAAAGTAAGACTAGAATTTTGGTTGATACTATTACGAGAAGGATAGAGGCTGACGAAGCATGGTGGGATAATCGTGAAACAGGAGTTTGCGAAACTAGCACGCTTGAACCGCGAACCTCCAAAAGATTGGGATATCACGTCTCATTGCTTTGCAGTCTTAGATGTGGGTTCTCAACGTCAATAGTCT…	1514	3:12641808-12643393
TCONS_00029061	XLOC_018654	TAAAGAACCACTAAAAAGTAAAAACCTAGCCTCTCATTTCATTTTCAGTTTTTTCAGCCTCCCTTTTCAAACTCAATCAGCGAAGAGCGATGAAAGTTTTAGAAAAAAGGTTGATGTGGTAGTTTCTTGGGTGGAATAATATCTTGGGATCTCATAATCGGGAAGGAAGGAGCAGCTTCGATTAAATCCCTGTGCCGGAAAAACTCTGAGTTAAAGCCTCAATCTGCAAGCTTTTTGGTGAGTGGGTATCAAACTTTGAATAAGGAGTTTCTATGGAAGAGTTCCTAAGAGTCTGCAATCCAGATAGATCTGCAGAGTAATAAGACAACTGTACTCAGCCCCAGAAATTACAGAAACTAGTGGATCTGGTATTGTGGAGAGATGTATCAAGGTCAACGT…	441	3:12903806-12904510
TCONS_00024652	XLOC_015882	GCTATCCCGAAACTAACATTTTTGGATTCATTGTGAATCAGGATGTATATCATCATATGGAAGGGACAACAGAGTTGAAGCACAGCTTAAAAAATAGAAACAATCTTCTGAGGAGTCAGAGGATGCACTTCCAATAGCTGTTCTTGGTCAGGCCAAATTTGTTGAACACTACACAGAGCTACAAGAGAAGTACAATGAGTTAGGCTTAAACCATAAAGCAACGGTGGAATGAACACTAGAGTTGAAGAAGGCAGTTAGTAGCAAAGGCTGGTAAAATGGGTCCTGGATCTGCTAACTCACTTTCTTTCTACTGAGCTCTAAGCATTAGAAAGAAGGAGAACGTAAGCCTCAAGATTGAATACCACTGGAGTTCTTGTTAGACTCAGAGACTCTGCTGAG…	1346	3:16972008-16973431
TCONS_00029706	XLOC_019165	CCACCGGTTTTTATTTATATGGATGAATAGAAATGAATTTTTTTTTATTTTTTTTGACTGCAATAGAAATGAAAACATACTGACGACAACTCCTTCTCTCTCTTAAAACAAATTTTTTTTTTCTCTCTACAAAGCTCCGCCGCCGCCTAGGGTTACCGGTTCCGGTGGCTTTTTCAGCACCGGAACCGGATTTCTTTGTTTTAGTGTCTCTAGTTTCGATTTCTTGTGGGTTTAATGTGATCTGAATCCTATTTTCTTCTAACGGTTTCTTTTCTAAATTCTCAGATCTAAATCTGTAAAGTCTAAATCTTTTCCTCTTCCGGTTTTGTTGCTTGTTTGTCTCCTTCGTCTGCAGTTTCAATTCTGGCCGTTCCAACTATGGCAGAGGCAGGTTTTTTT…	669	3:17254395-17255240
TCONS_00024845	XLOC_016013	GATTCTTCAAATCGAAACCTTCTCCGAAGTTGCAGATTTTACAGTCTATTGATATGTGGTCCAATCTCATTAACCAAAGAACTCTTCGTGGGATCTTCCAAATCACTTAAAGAGGCCGGAGACAACGCATGCAAAATCACACACATACACACGTACATAACATACATACAAATACACACACGAATACAAACATACATGCATGCATACAAACTTACATACATACATACAAATATACATACATGCATTCATACATTCATACATGCATACATGCATACATGCATTTATACATTCAAACATACATACATATATACATGCATTCATACATACATACATGCAGTCATACATTCATACATGCATTCATGCATTCATACATTCAGTCATACATTCATACATGCATTC…	827	3:17904169-17905110
TCONS_00031278	XLOC_020150	TATATATATAAAAGATAATACATTTTTCATATAATTAACCACTAAAAATACAAACGCATATATGACCAAAAAAAAACGTTTAGAAACACAATGACACATAAGAGTTCGAGCTGCCGACACCGTACGTTACAACTTATAACTGGTCGGCTTATCAAACCGAATCAATAGTGTTTATTTGGTCTTTACGAG	189	3:18787939-18788127
TCONS_00025252	XLOC_016266	CCTAATTATAGAAAACTTCGCAGCCACATCCGCACACAAATTCGCATCTCTAAGAAACTTTAATTACTAATATTATCATATATATCAATATCAAAACATTACATATTTATACTTAACTACACGTACTAAACCATCTTAGCATTTTTCAACACCCTTCTGATTTAGAAGGGAACGAAAAACTAGAATAAAAATGGAAACTACACATTCTCTTCATCGTCATGGCTTCATCGTTTTGCTTCTTCTTTTATCCGTTTCTTATGTGTCTTGTTTTTATACAAGGAATATCATCAACGGTTCTTATCGTTTAAATCCAAGAGAATATCGACCGAATCAACTGCCAATATGCATTGATCATCCGGCGCCTAGCGTCGATCTATCGCCCATCTTTTGTGGTGAAGG…	817	3:19671012-19671922
TCONS_00031282	XLOC_020154	TTCGTCTGAATTTTTCCATTAGATAATACGATTGAAAGATATAAGGTAAGATGCGTTTTTGGAATATAAAGCCGGCAAGAGATAATCTCTTCCAGAAACAAAGCCGGCGGAAAACGAGTAAATCCCCGGAAACTAAGCTCAAACAAGGGAAGCATAAGATAGAAACAGAAACAAGACTAAAAATAACTCCAAAGATAAAGACTTGCCAACACAAAGCTCCCTTGAACCAAATGATCAAAGCCAAACACTAAACACATCTAGCGAAACCTCCTATAGTGAAGCAATACTACCTTTCACAACCAAGTGAACCTAAGCTACTATTCCGGCAAGAGAGAATCAAGGCAAAGCAAATCAATTCCCCTACTACTCCCGAAAACGGCGATATCGACTCAGCGACAA…	1060	3:20584483-20585542
TCONS_00031284	XLOC_020156	AAAAAAGTCGATTCTTTTTTATAAAAAAAAACTTGTGGACTCATCATGTTGAATTACGGTAGTATTTCGGATTAATTGATAGAAGATTTCATTTCGGCTATAGACGTAAGAATAAACGAAAATACTTTGGAAATTAACCCTAATCCATGACCGATATATATTTTTTTCTTTTCATCGATGGGCTTGATCTTTCCCAATTATCCTGGCTGGTTTGATATAAATCGTGGCAGTTGGATGCCTTGAACGCATAATGGGAGCTTAATCACCGTGTTTAAACATTGTGATTAGGCGAATAAGTCTTGTTGGATAGATTTTGACGTGTGACCCCAAAAGTTAGACACGTATCGGATATAGTAGATGGACATGTTGATAATGGCAATCATGATGATGGTGAATGGG…	696	3:21108405-21109100
TCONS_00039036	XLOC_025137	TTATTTTCGTGAAATGTCATCATAGAAGAAGCACTTAAAATGAAAATTGGGTTGGCCCATGAATTTGAATTCTCTAACCCAAGACCAAAACCCATAAAAGTTATTTACGACCATCGAACCACTTTTTTTTTTTTTTTTTTAACGGCAAACATTTTTCTATTAATTAGCCCAAATGGGCTTCATAAACAGGTACAACTTGAGGCCAAAAGCCCACTAATTGCAAACATTAAATAGACAATATGATGACACATGTATGCAATGTGGAGATTGCAGCGTAGATCAACGTTTCAGCACATGCCCCGTCACTGCTTCGCCGGAGAAATCTTCCGCCGGTCAGCAAATGATTCAGCTCCTCCATGAAACTTTCTACCCACATTTAGTTGTACCGAATGCCTTTTG…	881	4:425806-426686
TCONS_00031826	XLOC_020505	CTTCATGTCAAATAAATACAGGTCAAACCATAATATGAAAAATCTCCTGCAACATAGCCCTTCCGTGTATCGAAACGTGACAGTCAAAGGAAACAAAAAAAAGACCCACCTCTTTCGCCGGCAATTCAGTCCTATTTCACATCAGCGATTCAGTCCATTCCTCCCGCCGGCGATTAACTCGAGTCCTCTCACCCTTGGTTTAGCCTCTGGCGATTTAACTCGAGTTATCTCACTCTAATCATCAATTGCTCTCGAACCCTTCTCGCCGGCGATTAACTCGAGTCCTCTCACCCTTGGTTTAGCCTCTGGCGATTTAACTCGAGTCATCTCACTCTAATCATCAATTGCTCTCGAACCCTTCTGCCGGCGATTAACTCGAGTCCTCTCACCCTTGGTTTA…	1489	4:2582517-2585457
TCONS_00031827	XLOC_020505	CTTCATGTCAAATAAATACAGGTCAAACCATAATATGAAAAATCTCCTGCAACATAGCCCTTCCGTGTATCGAAACGTGACAGTCAAAGGAAACAAAAAAAAGACCCACCTCTTTCGCCGGCAATTCAGTCCTATTTCACATCAGCGATTCAGTCCATTCCTCCCGCCGGCGATTAACTCGAGTCCTCTCACCCTTGGTTTAGCCTCTGGCGATTTAACTCGAGTTATCTCACTCTAATCATCAATTGCTCTCGAACCCTTCTCGCCGGCGATTAACTCGAGTCCTCTCACCCTTGGTTTAGCCTCTGGCGATTTAACTCGAGTCATCTCACTCTAATCATCAATTGCTCTCGAACCCTTCTGCCGGCGATTAACTCGAGTCCTCTCACCCTTGGTTTA…	1477	4:2582517-2585457
TCONS_00031828	XLOC_020505	CTTCATGTCAAATAAATACAGGTCAAACCATAATATGAAAAATCTCCTGCAACATAGCCCTTCCGTGTATCGAAACGTGACAGTCAAAGGAAACAAAAAAAAGACCCACCTCTTTCGCCGGCAATTCAGTCCTATTTCACATCAGCGATTCAGTCCATTCCTCCCGCCGGCGATTAACTCGAGTCCTCTCACCCTTGGTTTAGCCTCTGGCGATTTAACTCGAGTTATCTCACTCTAATCATCAATTGCTCTCGAACCCTTCTCGCCGGCGATTAACTCGAGTCCTCTCACCCTTGGTTTAGCCTCTGGCGATTTAACTCGAGTCATCTCACTCTAATCATCAATTGCTCTCGAACCCTTCTGCCGGCGATTAACTCGAGTCCTCTCACCCTTGGTTTA…	1625	4:2582517-2585457
TCONS_00032246	XLOC_020845	TTTTTTTTTTGAGAAGAGAGGAGAAAAATATGATACATACCAAAATAATAAGCATATACAAAAATACTTCATATATCAAAAAACTCGCAAAACGATAAGACATTAATCACCTTAGATATGCTTGTTCTCTAAATCTGTTACGTAAGAGATTAAATTCAAACTAAACGATAAGACATTCCCAATTTTCTTTTACTCTTCTTCTTTCTTCTCTAATTCTTTTCCCATATCTCTTCCTCTCCACCTCTGTCTATCACTTCATCGATGGAAGTGAAACAAACAACGGCAACGTTGACTCGTTGAGTCCTTGACATAGTGATCAAAACAGTGGCGATGAAACCGAATATGGCTTGAGTGCACGATGGATATGACACGTTGACGGAGGATTCACTTCTCTCTCGA…	634	4:5700450-5701347
TCONS_00032358	XLOC_020925	GTTAAGGTAGGCCATATTCCTAATAAGGTCTAATCGATCATGATGCAAGTTGATTGGCTGATCAACTCTACAATTAGAAAGACACTGCTTGTTTAGCATTTCAAAACCTGTTTGGAAATGGGAGGCAACAAAGCCAATCGATTTTCCTTACTGGAAGTGTGGCAAGCATATAATTTAGATGATGTATCTCTAGAAGATGTGGAACGTATCAGCCCTGAGAATCTTGTGTGAGACCGACTGTTTAAAAGCTACATAACTTGCAATGGATATATTTCCGTAGTAGACGTGGGAAAAGATGGTGTGGAGATCGCGGATCATGTGGAAGCATCGTATAGTATTGAACGTAACTGTACGGTTTATACTACAGACATATTTAATATTGTATGACGTTCATTTATG…	509	4:6204007-6204591
TCONS_00039044	XLOC_025145	CTTTATTTGTGTCTTTTTATCGTAATTGTCCAGGTTTTTTCTGTATCATCTTTTATTGCAACTTTTTATAAAATATTGATGGTTTTTTTTGAATAATTATTAAATTTTATAACATATAATTTTTTAAAAATAAATTATTATATAAATATTTTAGATTATTTCCCGCAATATCGCGGGGGTCCCAATCCTAGTTATTATTAATGTTAACTAATATATTGCGTTGAATGGTAGACATGTTTTTCAGGTTTTGTAAATGTGATTCCACTGAATACATATCAGTATACCACTCACAAAAACTAGATTGGATTTATAAGAAAATTATTAATCAAAAACAATTCATAAAATTCAATAGTAGTAATATCGGAGAGAACTAAATTATGGTAATGTAATGATGAAAGG…	2126	4:6671128-6673253
TCONS_00036478	XLOC_023590	ACTAGGCCATTCATAAAACAAAACTATGTTAGGTTCTTATAGTTATCCACCAACAAAATTTTCGCAGAAATAACTTTTAAAGAAAATATTATTGCCAATGTATTTCTAATTTTCTCAAAATTTGTCTGAATGAGTGAAATGAATTTGGATGCTTTTAATTACATGGCATGGACTAATTGTTATATAAATTTCGATGAATTTGGATGAGCTTTGAAAGAGTGAATTTTTATATTAAAAAAAGGTTGTGGGACTCGTTGTATTTTGCTTTTCATTCTTCGAGGAGTACGTACGCCACTTGCTGCTCATTCTTTGAGAGCTCTTTATTTTTAGTCGGTACACACTGACTTCGAAGACAAGTCCGATTCTTCTTCTTTTCAGCCGATCCTTCTTCTTTTTATT…	508	4:7679124-7679748
TCONS_00039046	XLOC_025147	GCCCAGTTAAAGTGGTTATCTCTCTATATGTGGCTTATGGAGGAGATTCCATCAGGGTTCGAGCGGCGTATTGGTACGAATGGAGAAGGAAAGTTGGTTTCTCTCCATCTACTTAATTGATCCTTCGATGTCAATCTATAAGGTAATCTAAATTACTTTTTTTT	164	4:10178460-10178623
TCONS_00033161	XLOC_021449	TTCGGCCTTAGCAAAGTGGTTGAGTCTCAGCTGAGCTCAGTTCCCACCAGGGTTCGATCTATATTGGTACCACGTTAGGCTTCTTCCGAGCAATCAGTCTCGAGGATGCTTCTTTCCGCCGGACGGATGTCTCGGTGCGCTTCTACTTCCCCTTGTGGAATGTAGCAATCTTCCCAGTGCTATCTGGAGTCAAGTTCCCAGTTCTATCTGGAGAAATATCTCCGAGGTCCTATCCTCGTGGATGTCGTCCTGTCTTCCACCATCATTGTGGTTAAGACCCAAATGAGGATAAACGATTTTGAGAAGTCTTTGTATTGAGTACTCAATTCAAATCTTGTTCAGAACTTTCGGCGAACAGTTTGTGGGCTTAAAGTGAAATCAAAACTCAAATATTTCCCC…	537	4:10180267-10180909
TCONS_00035135	XLOC_022604	TGCAAATGTTCTCTCTTCTCTATATATACACAGAGTTTACATTCTGAAACTCACAATTTTAAAACTGAAAGAAAAACCTTAAAATGTATAAAGCAGTGTTTTGGTTAATTACTTTGATTTTTCTCTTGTTTTCTGGATCATCAAACACAGCATTAGCCCGAATGGCATATGAAACACCCAACACAAAAGAGGGACAATGGGAAGAAAAGGTGATAAGAGGGAGCAAAATTGAAACACCAGGCAGCATTTCAAGGCGGGCACCTGACCCACCGACAAACCCCAAACCCTATTGATGATCATATTTAAAGCTTACTCTTTTATGATGTTACATAGCTCAGATGCGGAATAAAAAACCTCTTATTCGCAAACTAATGTTTATTTTGTCTTCTCACGTATATA…	655	4:18391663-18392494
TCONS_00039385	XLOC_025367	GCAAGAAACCATCCCATGTATCATATCAAAACATTGGTTTCAGGACCAATTTTAGACATAAGAAGCTACAGGAGAAGACGGATTGGGATTTGGGTTTATGGTTTGAAACTTATGGCTAATTTCCCATGACAGATCCGGAATGACATAATCTGCGAGCAGCCAACTTTGAGGACGAATTCCTATCACACCACAAGGAACCAGAAGATGATCTTTATGTCGTTGGAAAGATCTCGCTTTCAAGTTTCCAGAACACCTTTAGAAGCAAATTCCGAGGTCGCTAGCCAAACAAAACGAAGAAGGAACAATCAACCCTGACTCATAAAACTGATTAGAAACCTGAAACTTTCTTCCCCTGAGCTACTTCATCATTCTTTGATTCTTCATAATACTGGCGAATCA…	750	5:1342317-1343066
TCONS_00039687	XLOC_025564	CAAAGATTATCGTTGGTTTACACACAATCGCACATCATTGGTCGTAAAATTGTGTGCTGTAATCCAAATAAGACTTTGATATTAATTAAGTGAAACAATTCTAAATAAGGATTTCGAACTGTCAGAATAAAACTAGGTTATATAGGCCGTAAAAAAAGGAAAGACAAGAAGGTGAAAGTGAGATTTGGAGAAGAGGAGGAGGAGCAGAGAAGGATGGTCACGTGGGTGCCCATTCCCTGCCGTTAACAATTTGCCTTCCGTCTCGCGTGCGGTGGGTCCCATATCATCTCCTAACGAGAGAGTCGCCGCACTGTTGGACACTCTTTGACGCCGTTTAACTCCAAACGTTGCCGTTAAGTAGAGAGTGAGATTTTTATTTGGTACGGGCAAATGGGAGAG…	620	5:2614425-2615485
TCONS_00050367	XLOC_032476	CGAAAAGATCCGATTTTTTTGTTCTGATTTTCTGTTAAAATCTGAATTTTTCGCTACGAAATCTTAGGTTAAGAATAGCATATAAGGAACAGATTTGTGATAGGAGTCTTTAAGCTTAGCACTCATGTATAGCTTAAAAGAAATCTTATGTTCCGATGCTAAATCAAACATCTTCATTGATGGTTTGGAGTCTCTGGACATGTAGCATTCTGGGAATTTTTTTTCCCGTGGATTCTAGCATTTTCTCGAGATTCGACATCTTCCTATGTTTTTAATTCTGATCTTATGTTTGGATATTTTAGATCTTCGAATTTCTATGATAAAGTGTTAACCTTTTCTCAAATAAAGGTTTTGTGAAAATTTGCTTTTTGATGCTGCTCTATGATGATTCTTTTTGCT…	1819	5:5448508-5450326
TCONS_00050368	XLOC_032477	CGATTCCGTGCATCATTGACTTTACCAACCCATTTGTGCTCTACCTAGGGAAGAAATCTATTTAACGATTGGTAATTTGGTATCACTACCATTTATTATTAGGTCCACCCGTTACTATTTCTACAATTTGGTCCCCTCGTCTCATCTTTATAGGCCCTCCACCAATTAATGCCCTCGGACGTTTCTTTGATTCTTAATGACTATAAACTCGCCTTTGGAATTTTCAAAATCTTTAAGTGAACAAAACATCTGTCATACGCAAGTGGATGCTGGAATTGTGATAAAGTATGGTTTAGTCAGAAATCAAAATTAATACACAACAACTGTAGATGCTACCACGGGCCACGGCTAATCCTACAACTCCAAAATCCAATATAAGTCGTCGAACTTTAATAGCAA…	1392	5:5914893-5916284
TCONS_00046353	XLOC_029813	TCTGGACCTAAAAATCTCTCCCTTCTCTCTAAAAACAAAAGGAACCGCCACCTAGATTTTTTATATTCATAGTGGCTTCCATAGCACTAGAGCCGGTAGAAGCAGTCTTCAATCGGTTCTTCTCTGCCTCAGATTAAGAAATTTCGCCATCGTAAATCTAGATCTTCTTCCTTTCTTCAAGAGACGTTCTTTGAGTCTCTATTTTTTTGGATGCGTTTCACCGCCTCTGTGACTTCTCGAGAGTATTATAAAGAGGGTCACACGACACTTTCATTTGGTTTTAACTTGTTATAAAGAAGATTCTTGTATTATAATCTGTTTGTGTGTTTTTCTAAGTCTCAGTTTTGTTTTAATTTGCAAGGTTTAGGTTTTGTTAATCTTTTTTTTGAATTTCCAGAT…	865	5:6663348-6664404
TCONS_00046919	XLOC_030118	GGGCACTAAATCTTTTAAAGGGAAGAAGCTTGGGAAAAAAAGAACAAGAGAAGATCATGATCAGCTAAAATAGAGTATACTGGAGGGAGCTACTGATTCAGAAGATGCTCATCACAAAGACTTCCTTTACGCTTGTTAGACAATAGACACCAATTTTCTTTTCTTTCAGTTTAATTTTCTTATTTGTTTGGTTGTCGGATCAGATTAAAAGATACCACGAACTCTCCTAAAAAAACCGGAGTATACTTTTCAACTGCAATAGCAGGAGCAGATTGATGATTGTGAAGCATGAACCCGAGTATTGGAAATATGTAGAGGAAGGATAAACCTGAGAGAGACACTACTTTGCCAACCGAGATATGCCAGAAACTTGAAGACCATTTGAGCTAGTGAGATCAA…	1532	5:8957773-8962531
TCONS_00046920	XLOC_030118	GAGGGATTTGTTCTTCGGTTGGTTTACAAGAGGGAACTTTACTATGAAAAAGGGAAGAAGCTTGGGAAAAAAAGAACAAGAGAAGATCATGATCAGCTAAAATAGAGTATACTGGAGGGAGCTACTGATTCAGAAGATGCTCATCACAAAGACTTCCTTTACGCTTGTTAGACAATAGACACCAATTTTCTTTTCTTTCAGTTTAATTTTCTTATTTGTTTGGTTGTCGGATCAGATTAAAAGATACCACGAACTCTCCTAAAAAAACCGGAGTATACTTTTCAACTGCAATAGCAGGAGCAGATTGATGATTGTGAAGCATGAACCCGAGTATTGGAAATATGTAGAGGAAGGATAAACCTGAGAGAGACACTACTTTGCCAACCGAGATATGCCAGA…	1564	5:8957773-8962531
TCONS_00046921	XLOC_030118	TTGCCTTTCTTCTATGGCATTGGGGTTTACAAGAGGGAACCCTACTTTTAAAAGGAAAGAAACATTGGCAATCCTCATCTCTGGATTTCTATCAAATTTGTTTTTCTTCCTTTCTTCTGTGGTATTGAGGGTTTTGTACTTCCGCTGGATTACGAGAGGGCACTCAAGTTTTCAAAGAGGCGAATGAAAAGATTTAGGTGTTTTCGGTGAGACATAATGGCTTCACATTATTGTAAGCCTTGTAATTTTTAATTATAATGCAGGTTTTGACTGGTTAGCGTCATAAAGGAGTACATTGATGAAGTTTGCGCCTGAATGGGAAGAATAATTTCTCACATCCAATGTGTGATGGCTGCTATAGTTATGAGACAAGTTCTTAAACAGACCGTAAAAGAAGGG…	2165	5:8957773-8962531
TCONS_00046922	XLOC_030118	AACCAGTTTCTGAAGCAAGAGCCTCATGAATTCCTGAGGACCATGAAACAAGAGGGAACCCTACTTTTAAAAGGAAAGAAACATTGGCAATCCTCATCTCTGGATTTCTATCAAATTTGTTTTTCTTCCTTTCTTCTGTGGTATTGAGGGTTTTGTACTTCCGCTGGATTACGAGAGGGCACTCAAGTTTTCAAAGAGGCGAATGAAAAGATTTAGGTGTTTTCGGTGAGACATAATGGCTTCACATTATTGAGTACATTGATGAAGTTTGCGCCTGAATGGGAAGAATAATTTCTCACATCCAATGTGTGATGGCTGCTATAGTTATGAGACAAGTTCTTAAACAGACCGTAAAAGAAGGGAATGCATCAACGACCTTTTAGCATGAATAGTTAGTCT…	2128	5:8957773-8962531
TCONS_00046923	XLOC_030118	CTCTTTTTTCTTCATTGCTTGTTTGTTTCTTCATTGGTTCCAGGCGTGCTTGTTGAATTCTTTCCTAGGTTTCTTGTGTGCTTGTTGATTTCTTTCCTTGGTTCCATGTGTGCTTGTTGATTTCCTTCCTTGGTTTCTTGTGTGCTTGTTTGTTTCCTTCCTTGGTTCCATGTGTGCTTGTTGATTTCTTTCTTAGGTTTCTTGTGTGCTTGTTTGTTTCCTTCCTTGGTTCCATGTGTGCTTGTTGATTTCTTTCCTAGGTTTCTTGTGTGCTTGTTTGTTTTCTTCCTTGGTTCCATGTGTGCTTGTTGATTTCTTTCCTAGGTTCCATGTGTGCTTTTTTGTTTATTTCCTTGGTTCCATGCGTGCTTGATTATTTTTTTCCTAGGTTTCTTGTGT…	3173	5:8957773-8962531
TCONS_00050371	XLOC_032480	TGGTAATCAGAAAAATAAAGAAACGAAACTGAACCGCCTCCTTTCATTTCTCGTTCCAGGGCAAATTTGTCCATTTTTGGCTGAATGGCTAAAATCTGGTTGGGCGAGCCCACTTTGTCTCTTTGTGAAAGAAAAAGTCAGAAAGGTGTCAACGGTGAAAATTTCTTTTTTTTAAACGGGAAAAATGTCGTTTTATACGTGAACTTTCAAAAAGTGGACATTCAATACGTGAACTTTGCGGTCGGCCAAATAAAACATGATAAAAACGTTGACCCGCCATTTAACACAAATCAAAATGTTGACCAGGCCAAAATCCCGAGACGTTAACTGGCATTAACAGATCTGATAACCGCCGTAAGCAGACGTTAATTGTTTCTGTTAAAGTCGAAAACGACGTCG…	1382	5:9022433-9023814
TCONS_00041303	XLOC_026558	ATCGCGAAAGAGAATCATCGTGTAAACCATAACTCTAAGACCATCTCCAATAGTTGTCTCTATTTTTTCATGTAAATAGAGAAGAAAAAATAGAGATCTCTATTTTTACTTCAATGGTTCCTGAAAAATAGAAATCTCTATTTGTTAGAAATAAAAATAGGGGAAGAAATAGAGATCTCTATAATAGAGGTAAGAATAGAGATGGGTTAGAGTGAAATAGAGACAAAAATAGAGTTTAGCGACAAAATATGGATGGGTTGGAGATGCCCTAAGAGAATCGGGAAACTACTCACAGTTTCATGCGAACCAGGAGGAGTCGGAGGATTTGCGTCCGGAGGATTTGCGTTCGGAGGATCTGCGTCTGGATATTTGTTATCGGAAAAGAATCCATTTTTCTAA…	1070	5:10067239-10069019
TCONS_00041304	XLOC_026558	ATCGCGAAAGAGAATCATCGTGTAAACCATAACTCTAAGACCATCTCCAATAGTTGTCTCTATTTTTTCATGTAAATAGAGAAGAAAAAATAGAGATCTCTATTTTTACTTCAATGGTTCCTGAAAAATAGAAATCTCTATTTGTTAGAAATAAAAATAGGGGAAGAAATAGAGATCTCTATAATAGAGGTAAGAATAGAGATGGGTTAGAGTGAAATAGAGACAAAAATAGAGTTTAGCGACAAAATATGGATGGGTTGGAGATGCCCTAAGAGAATCGGGAAACTACTCACAGTTTCATGCGAACCAGGAGGAGTCGGAGGATTTGCGTCCGGAGGATTTGCGTTCGGAGGATCTGCGTCTGGATATTTGTTATCGGAAAAGAATCCATTTTTCTAA…	1425	5:10067239-10069019
TCONS_00041305	XLOC_026558	CTATTTGTTAGAAATAAAAATAGGGGAAGAAATAGAGATCTCTATAATAGAGGTAAGAATAGAGATGGGTTAGAGTGAAATAGAGACAAAAATAGAGTTTAGCGACAAAATATGGATGGGTTGGAGATGCCCTAAGAGAATCGGGAAACTACTCACAGTTTCATGCGAACCAGGAGGAGTCGGAGGATTTGCGTCCGGAGGATTTGCGTTCGGAGGATCTGCGTCTGGATATTTGTTATCGGAAAAGAATCCATTTTTCTAATGAGGAAAAAAAGAATTTTTCGTGAAGAAAAATATGTGATCTTTGGGGAGTGAAGAAAGAAGAAGAGAGAAACTAATTTAAAGAGGAGTTTTGCTCATAAGCGCCTAACCCTAAGATCGCGAAAGAGAATCATCGCG…	1230	5:10067239-10069019
TCONS_00050380	XLOC_032489	GAGAAACATAAAATCGCTCCGTATAATCAGCTTCGATCATCTGGGGAAATAATCATCACCTCCCAATCTTTTTTCCAATAATATAAAAACTAATCAGAACGAAAAAAAACTAACATGCAAAACCAAGAAAAAACAATTTTTGATACAAAAAAAACGATTAGGGTTCGTAGAATTAATGAAATGATTAGGTGATTTATATAGGAACGTTGGTGGCTCTGACCAAAAAAAAGAAAAAACCTACATCCTCCAAGAATAAAATTAGGGTTTATCAAGTGGGCTGTTCTTTGGGCCTATTTTGACCTTTTTGCCCAGTAAAAAAATAATTGAAGATGGACCTGAACCAACAAAGTGTTTTTCAATTTTCTGTAGACGTACGAGCCTACGAGGTGGTCTATAGAG…	484	5:14710785-14711268
TCONS_00041952	XLOC_027111	GCAGATTTTAATTTCGTTTGCAATTTCTTGCAACCAGTTTCTGAAGCAAGAGCCTCATGAATTCCTGGGGACCATGAAACAAGAGGGAACCCTACTTTTAAAAGGAAAGAAACATTGGCAATTCTCATCTCTGGATTTCTAGCAAATTTGTTTTTCTTATCATACTGATTTTGGTTTTTCTTCCTTTCTTCTGTGGTATTGAGGGTTTTGTTCTTCCGCTGGATTACGAGAGGGCACTCAAGTTTTCAAAGAGGCGAATGAAAAGATTTAAGTGTTTTCGGTGAGACAGAATGGCTTCACATTATTGAGTACGTTGATGAAGTTTGCGCCTGAATGGGAAGAATAATTTCTCACATCCAATGTGTGATGGCTGCTATAGTTATGAGACAAGAAGATATG…	2518	5:15022088-15029244
TCONS_00041955	XLOC_027111	TTGCAATTTCTTGCAACCAGTTTCTGAAGCAAGAGCCTCATGAATTCCTGGGGACCATGAAACAAGAGGGAACCCTACTTTTAAAAGGAAAGAAACATTGGCAATTCTCATCTCTGGATTTCTAGCAAATTTGTTTTTCTTATCATACTGATTTTGGTTTTTCTTCCTTTCTTCTGTGGTATTGAGGGTTTTGTTCTTCCGCTGGATTACGAGAGGGCACTCAAGTTTTCAAAGAGGCGAATGAAAAGATTTAAGTGTTTTCGGTGAGACAGAATGGCTTCACATTATTGAGTACGTTGATGAAGTTTGCGCCTGAATGGGAAGAATAATTTCTCACATCCAATGTGTGATGGCTGCTATAGTTATGAGACAAGTTCTTAAACATGCCGTAAAAGAAGG…	2663	5:15022088-15029244
TCONS_00041956	XLOC_027111	TTCCTGGGGACCATGAAACAAGGTACTCCTTTTTTTTTAGGGAACCCTACTTTTAAAAGGAAAGAAACATTGGCAATTCTCATCTCTGGATTTCTAGCAAATTTGTTTTTCTTATCATACTGATTTTGGTTTTTCTTCCTTTCTTCTGTGGTATTGAGGGTTTTGTTCTTCCGCTGGATTACGAGAGGGCACTCAAGTTTTCAAAGAGGCGAATGAAAAGATTTAAGTGTTTTCGGTGAGACAGAATGGCTTCACATTATTGAGTACGTTGATGAAGTTTGCGCCTGAATGGGAAGAATAATTTCTCACATCCAATGTGTGATGGCTGCTATAGTTATGAGACAAGTTCTTAAACATGCCGTAAAAGAAGGGAATGCATCAACGACCTTTTAGCATGAA…	2541	5:15022088-15029244
TCONS_00041959	XLOC_027111	GGATTTACAAGAGGGAACCCTACTTTTAAAAGGAAAGAAACATTGGCAATTCTCATCTCTGGATTTCTAGCAAATTTGTTTTTCTTATCATACTGATTTTGGTTTTTCTTCCTTTCTTCTGTGGTATTGAGGGTTTTGTTCTTCCGCTGGATTACGAGAGGGCACTCAAGTTTTCAAAGGAGTACGTTGATGAAGTTTGCGCCTGAATGGGAAGAATAATTTCTCACATCCAATGTGTGATGGCTGCTATAGTTATGAGACAAGTTCTTAAACATGCCGTAAAAGAAGGGAATGCATCAACGACCTTTTAGCATGAATAGTTGGTCTCCCTGAGGATTAGGATTGATCATAGTAGAGAAGATATGAGAAGTTTGATGTTCCAATGGCCTACACTTAGAG…	2390	5:15022088-15029244
TCONS_00041960	XLOC_027111	GCAATTCTCATCTCTGGATTTCTAGCAAATTTGTTTTTCTTATCATACTGATTTTGGTTTTTCTTCCTTTCTTCTGTGGTATTGAGGGTTTTGTTCTTCCGCTGGATTACGAGAGGGCACTCAAGTTTTCAAAGGAGTACGTTGATGAAGTTTGCGCCTGAATGGGAAGAATAATTTCTCACATCCAATGTGTGATGGCTGCTATAGTTATGAGACAAGTTCTTAAACATGCCGTAAAAGAAGGGAATGCATCAACGACCTTTTAGCATGAATAGTTGGTCTCCCTGAGGATTAGGATTGATCATAGTAGAGGTATATCGTTACTCTTGAAAATATTTCACAAATCATTTTTTTTTTTCCATAAACGTAACTACAAATTTCAGAAGATATGAGAAGTTT…	2710	5:15022088-15029244
TCONS_00041948	XLOC_027111	AATTACACAAGGGGATTATGACACACACGTGTACAAAGCTGGAATTGAGGTTTTATTTTTGAAACGGATCTTTGATCTTTGGGATCATCTTTTTTTCTATATGACCGTTTGAAGAAGACCGTTTGAATTACAAGGCTCTCTCTCTGATTTCTCTCTTTATTTCGAAACCCTAAATAATTATCTTCGGCAAACATCTGAAGAAGTTTATGATCACCGACGATTGTTTTCTCTGGCGACGATCCGACGATCACACAATCATTTCCCTAATTCAGATGGTTTTGAAAGATCATTAACGATCGCGAGACTTGACGATTAAGGAGATTTTGTTTGGATGGTCGTATCATCACCGACGGTGGAGGATGGTGGTAGATACGGAGGGCGGTGGAGAGCCGTGAGGGA…	2559	5:15022088-15029244
TCONS_00041949	XLOC_027111	AATTACACAAGGGGATTATGACACACACGTGTACAAAGCTGGAATTGAGGTTTTATTTTTGAAACGGATCTTTGATCTTTGGGATCATCTTTTTTTCTATATGACCGTTTGAAGAAGACCGTTTGAATTACAAGGCTCTCTCTCTGATTTCTCTCTTTATTTCGAAACCCTAAATAATTATCTTCGGCAAACATCTGAAGAAGTTTATGATCACCGACGATTGTTTTCTCTGGCGACGATCCGACGATCACACAATCATTTCCCTAATTCAGATGGTTTTGAAAGATCATTAACGATCGCGAGACTTGACGATTAAGGAGATTTTGTTTGGATGGTCGTATCATCACCGACGGTGGAGGATGGTGGTAGATACGGAGGGCGGTGGAGAGCCGTGAGGGA…	2665	5:15022088-15029244
TCONS_00041951	XLOC_027111	AATTACACAAGGGGATTATGACACACACGTGTACAAAGCTGGAATTGAGGTTTTATTTTTGAAACGGATCTTTGATCTTTGGGATCATCTTTTTTTCTATATGACCGTTTGAAGAAGACCGTTTGAATTACAAGGCTCTCTCTCTGATTTCTCTCTTTATTTCGAAACCCTAAATAATTATCTTCGGCAAACATCTGAAGAAGTTTATGATCACCGACGATTGTTTTCTCTGGCGACGATCCGACGATCACACAATCATTTCCCTAATTCAGATGGTTTTGAAAGATCATTAACGATCGCGAGACTTGACGATTAAGGAGATTTTGTTTGGATGGTCGTATCATCACCGACGGTGGAGGATGGTGGTAGATACGGAGGGCGGTGGAGAGCCGTGAGGGA…	3349	5:15022088-15029244
TCONS_00041950	XLOC_027111	AATTACACAAGGGGATTATGACACACACGTGTACAAAGCTGGAATTGAGGTTTTATTTTTGAAACGGATCTTTGATCTTTGGGATCATCTTTTTTTCTATATGACCGTTTGAAGAAGACCGTTTGAATTACAAGGCTCTCTCTCTGATTTCTCTCTTTATTTCGAAACCCTAAATAATTATCTTCGGCAAACATCTGAAGAAGTTTATGATCACCGACGATTGTTTTCTCTGGCGACGATCCGACGATCACACAATCATTTCCCTAATTCAGATGGTTTTGAAAGATCATTAACGATCGCGAGACTTGACGATTAAGGAGATTTTGTTTGGATGGTCGTATCATCACCGACGGTGGAGGATGGTGGTAGATACGGAGGGCGGTGGAGAGCCGTGAGGGA…	3526	5:15022088-15029244
TCONS_00041953	XLOC_027111	GCAGATTTTAATTTCGTTTGCAATTTCTTGCAACCAGTTTCTGAAGCAAGAGCCTCATGAATTCCTGGGGACCATGAAACAAGAGGGAACCCTACTTTTAAAAGGAAAGAAACATTGGCAATTCTCATCTCTGGATTTCTAGCAAATTTGTTTTTCTTATCATACTGATTTTGGTTTTTCTTCCTTTCTTCTGTGGTATTGAGGGTTTTGTTCTTCCGCTGGATTACGAGAGGGCACTCAAGTTTTCAAAGAGGCGAATGAAAAGATTTAAGTGTTTTCGGTGAGACAGAATGGCTTCACATTATTGAGTACGTTGATGAAGTTTGCGCCTGAATGGGAAGAATAATTTCTCACATCCAATGTGTGATGGCTGCTATAGTTATGAGACAAGTTCTTAAA…	2302	5:15022088-15029244
TCONS_00041954	XLOC_027111	GCAGATTTTAATTTCGTTTGCAATTTCTTGCAACCAGTTTCTGAAGCAAGAGCCTCATGAATTCCTGGGGACCATGAAACAAGAGGGAACCCTACTTTTAAAAGGAAAGAAACATTGGCAATTCTCATCTCTGGATTTCTAGCAAATTTGTTTTTCTTATCATACTGATTTTGGTTTTTCTTCCTTTCTTCTGTGGTATTGAGGGTTTTGTTCTTCCGCTGGATTACGAGAGGGCACTCAAGTTTTCAAAGAGGCGAATGAAAAGATTTAAGTGTTTTCGGTGAGACAGAATGGCTTCACATTATTGAGTACGTTGATGAAGTTTGCGCCTGAATGGGAAGAATAATTTCTCACATCCAATGTGTGATGGCTGCTATAGTTATGAGACAAGTTCTTAAA…	2305	5:15022088-15029244
TCONS_00041957	XLOC_027111	TTCCTGGGGACCATGAAACAAGGTACTCCTTTTTTTTTAGGGAACCCTACTTTTAAAAGGAAAGAAACATTGGCAATTCTCATCTCTGGATTTCTAGCAAATTTGTTTTTCTTATCATACTGATTTTGGTTTTTCTTCCTTTCTTCTGTGGTATTGAGGGTTTTGTTCTTCCGCTGGATTACGAGAGGGCACTCAAGTTTTCAAAGAGGCGAATGAAAAGATTTAAGTGTTTTCGGTGAGACAGAATGGCTTCACATTATTGAGTACGTTGATGAAGTTTGCGCCTGAATGGGAAGAATAATTTCTCACATCCAATGTGTGATGGCTGCTATAGTTATGAGACAAGTTCTTAAACATGCCGTAAAAGAAGGGAATGCATCAACGACCTTTTAGCATGAA…	2413	5:15022088-15029244
TCONS_00041958	XLOC_027111	TTCCTGGGGACCATGAAACAAGGTACTCCTTTTTTTTTAGGGAACCCTACTTTTAAAAGGAAAGAAACATTGGCAATTCTCATCTCTGGATTTCTAGCAAATTTGTTTTTCTTATCATACTGATTTTGGTTTTTCTTCCTTTCTTCTGTGGTATTGAGGGTTTTGTTCTTCCGCTGGATTACGAGAGGGCACTCAAGTTTTCAAAGAGGCGAATGAAAAGATTTAAGTGTTTTCGGTGAGACAGAATGGCTTCACATTATTGAGTACGTTGATGAAGTTTGCGCCTGAATGGGAAGAATAATTTCTCACATCCAATGTGTGATGGCTGCTATAGTTATGAGACAAGTTCTTAAACATGCCGTAAAAGAAGGGAATGCATCAACGACCTTTTAGCATGAA…	2354	5:15022088-15029244
TCONS_00041947	XLOC_027111	AATTACACAAGGGGATTATGACACACACGTGTACAAAGCTGGAATTGAGGTTTTATTTTTGAAACGGATCTTTGATCTTTGGGATCATCTTTTTTTCTATATGACCGTTTGAAGAAGACCGTTTGAATTACAAGGCTCTCTCTCTGATTTCTCTCTTTATTTCGAAACCCTAAATAATTATCTTCGGCAAACATCTGAAGAAGTTTATGATCACCGACGATTGTTTTCTCTGGCGACGATCCGACGATCACACAATCATTTCCCTAATTCAGATGGTTTTGAAAGATCATTAACGATCGCGAGACTTGACGATTAAGGAGATTTTGTTTGGATGGTCGTATCATCACCGACGGTGGAGGATGGTGGTAGATACGGAGGGCGGTGGAGAGCCGTGAGGGA…	646	5:15022088-15029244
TCONS_00047811	XLOC_030816	CGTCCAATCATTACATATTATATTTTTGTTGTGCGAAGATCCCTTCATGAGAAAGGATGGAGATGGTCTAAAGGTATAAATATCATTCCATGTGCGCAGTCATGTCAAAAAAAAAAATATCATTCCATGTGCGCGGTCATGTCATGCTCCAATTGATTCATCTACTTCATTATTTCAATTGTAATTACCATCCAATTGAAAAATCAGCCCCAAATAACTTATTAGCATACTTTTTTAGTTTGATATTTTACGTAACATGGATATAAATGTTTCTATTTTCAATTTATAAGCCACGAACATAGAAGAATAAAGAATCGCATGGGTATTACTACAGGCATATCTTGTTTCCTTTGCAACCAGCAATCGGAGACACGCGATCATCTTTCGATTTACTGTGAT…	641	5:15112857-15113497
TCONS_00042045	XLOC_027179	TTCGTTAATAAGTGTTCATGGGATTAATACAACAATCTTCAGCATTAATACAATTTTTCTTTTCTTTCACTATAAAGGATTCTTATTCGTTTGGTTGTTGAAAGATACCAAGAACTCTCATCAAAACTAGAGTACAATTTTCCATTGAAGTAGCAAGAGTAGATCTATGGAGGTGCTTTCCAGGATTTTGAAGTAACGTGAAGCTGAATATTGAAAATATGCAAAGACAAAAAGGCTCGAGCGGGAATCAGGGAGGTTCACTTCCATTGACTTACATCGACAGCAGAAGGCAGTAGTCAAGGTGCTCTCCTGATTAGGTGGTGCTAGAGAAAACGAAGGAAAGCCTAGGTGCATGGTGCAACATATGGTAATTTGTTGGATTGTTGCCCCCAAGACATG…	2029	5:15517201-15521854
TCONS_00042046	XLOC_027179	CAAGAACTCTCATCAAAACTAGAGTACAATTTTCCATTGAAGTAGCAAGAGTAGATCTATGGAGGTGCTTTCCAGGATTTTGAAGTAACGTGAAGCTGAATATTGAAAATATGCAAAGACAAAAAGGCTCGAGCGGGAATCAGGGAGGTTCACTTCCATTGACTTACATCGACAGCAGAAGGCAGTAGTCAAGGTGCTCTCCTGATTAGGTGGTGCTAGAGAAAACGAAGGAAAGCCTAGGTGCATGGTGCAACATATGGTAATTTGTTGGATTGTTGCCCCCAAGACATGAAAGTACTGAAACCATTGGAAGGGCTTTGACTCTCGGTGTTAACATCAAGATGATCACTGGCCAGATAACCAGTTGTAAACTTGGAATGGGAATAAACATGTATCCAT…	1896	5:15517201-15521854
TCONS_00042044	XLOC_027179	TGAAATTCTACAGATGGAGACTCTCAAAGGGTACTTTTCCCTTTAACTTTCTCTCTTTGTTTCTAATTTTGTTTTTTAGTAGTTTTAATTGTTCAGGGTTTGACTCAAACCGTTTGAGAGCTTGGTGTTTACTTGCAACCACATTCTTGGATTCTCTAACACAAGGTTGTAAGGCTGAATATCGTGTGAATCAGATAAGGAATAACTATTTTAACTTATCTTGAATCAATATACAATTATATTAATCGAAATAAGCTAGAGAAAGGTTTATTTGTCTGTGGTATAAGCAGTGGCATAAGTTGCTGGAAGAACTTGCACGATAGAGTAAAACAAGAATATCAACTAGCCACGAACTCCTACTTCTTAAAGCACCGCAATCCGTAGCTGTGAAAAAATGTG…	1814	5:15517201-15521854
TCONS_00050387	XLOC_032496	GTCGAGGAGACTCGAGGCAAGTTGAGAGTCCCATGATGTGGCATCTCAATCATGATGTGCACCATCGTCACAATTAAGTCATAGCTATTGGGACAACGTTGAAACAATTTGTCTCTTGTTTTCACATATATTTTACAAAGAGGGAAAGTGTTATCTTATCTCCAACAATTCCCAAAGAGCATAAACGGGAGAGGAGGGGTAATCGATTCAAACAGGCGATTCACATGGTGAAAGCATGTTTTGGGACTGAATCCGAGAACCATACTTGATGATACCAAGGGATCGGACTTCCAGAAGTGGCTGCATGTTGTTTGTGAGACATGGATTAATGTCAAGTAGCAGAGGAAAACCTCAACATTGTGGATTTAAGCACCAGAAAACTGCCAACCCTCTTCATTA…	806	5:18903576-18904381
TCONS_00050388	XLOC_032497	ATTCCACATAACAGTATATCGTGCTATAACCACATTTAGTGGAATTAATGGTCATTGACCTAATATTCTCTCAATTTATAGCGACACACCAAATTATCCTTTTTTAATCTTTTAGATTTCTTCATGGTGCTGATTTTTAGTTCACTTTTATCCATAAGTTACTACTAAATTTTTCTGTTCTACGTACAAATGACACATAAGATTGATAAGCTTTTAGATTTATAGAAAGATGATACTTGCATCGTCAATATGGGAGGAGCAATGACTAATCGATGTAAATCCGACATCTTCTAATTTTTCGTCTAAATAAATTATTGCATTTTGATGTTTTTTTAGATTAGGAAAAAAAAAACCAAACTTTTGGTCCCTAATTTTCTCGAGATGTCCATAACAAGTTAA…	638	5:19100442-19101079
TCONS_00050397	XLOC_032506	TTGTACTCATATCTCTAAATTTTATACAAATTTGTAAAGTCATTTAATACAACTCTCATTATTTTATCAAAGCGTATATTAAAATTTTGATACAGTACTATATGATTAAAATAAAACCATTAATGAAGATCACACAATGGTCTTTGAAGTTTTAATCTCGTTCTCCAGGTCTGATCCGATATAGGAAAAAATCAGTTAACTTGATTTTAGGCTTTTGTGAGTTTTTATCTCCCGTTTAACTCCGGTTCAACTGAGTCTTCGGTTCATTTGAAGCTGACTGGTTATCGACTCAAGATGTAAATGGGCTACGGTCTGTTACAAGGCCCAAATGAAAATTAAAAGAAACCGAGAAGAAAAGCCCAGAGAGGTTGAGTCTGAAGAAAAGCCCATCGTCTTCTT…	583	5:23938088-23938670
TCONS_00050398	XLOC_032507	TGCGTTTCGAGATTATCCTCAAGTTAACTCTCAACCAAAAAATAATAGAAAATCCAAAAGATATCAATATAATAATTATTCTGCGTTCAGACTAGAATCTACGAGTACATATCTGCAAGTTCTGAAATCTGAACCATCCTGAGCTTAATTGCAAATATGGACAACAATATGTTTTTCTTAACCAAAAAGTTTTTGTGCAGCCTCTATTAGACTCGATTCGGGCGAATAAGAAAACAACTCTTATAGTTAAAAGAAAAACACATCACAAATCCTAAAATCATATTTTCTTCTGAACAATGCGTTTCTATTTTTTTTCTATTTTCTTCTGAACAATGCGTTTCTATTATTTTCTTCTGAAAAATCGAAAACGAAGAAAATAATACAAGGTGTGGGTCAAAC…	780	5:25890278-25891057
TCONS_00003576	XLOC_002216	ATCGGCTCAATCCAGTTATTGTAGCCCATCAGTCTAAAGTATATAAACTCGTTTTCGGAAACCCTAATCACCTTTCTCCTATTCTCGACGAACCCTAACCCTAATCCCCTTTCTCTAATCCTCTCAATTCCATTTCAATTCTCTCATTTCTCAGATTCAATCCTCTCAATCTCTCATTTCTCAGATTCAATCCTCTCAATCTCTCATCTCTTAGCTTCAATTGATGGCTTCTCGTGGTGGAAAAGGCAAGAGAGGAAGATGAAGGGGATCGAAGATTTCCCCAAATCGACCCACTTCTTCCGCGGTGTTGAATCGAAGACCCAGTGGTCTTCCCAGCTAATACGAGTTCATGTCAGCGAACTGTCAAGCCCCACTTCAAGATTATGATAGAAATTCGAT…	2774	1:16581684-16584804
TCONS_00003577	XLOC_002216	ATCGGCTCAATCCAGTTATTGTAGCCCATCAGTCTAAAGTATATAAACTCGTTTTCGGAAACCCTAATCACCTTTCTCCTATTCTCGACGAACCCTAACCCTAATCCCCTTTCTCTAATCCTCTCAATTCCATTTCAATTCTCTCATTTCTCAGATTCAATCCTCTCAATCTCTCATTTCTCAGATTCAATCCTCTCAATCTCTCATCTCTTAGCTTCAATTGATGGCTTCTCGTGGTGGAAAAGGCAAGAGAGGAAGATGAAGGGGATCGAAGATTTCCCCAAATCGACCCACTTCTTCCGCGGTGTTGAATCGAAGACCCAGTGGTCTTCCCAGCTAATACGAGTTCATGTCAGCGAACTGTCAAGCCCCACTTCAAGATTATGATAGAAATTCGAT…	2539	1:16581684-16584804
TCONS_00032147	XLOC_020779	ATTAAGAATAACCAAAGATGACGAATCCTACAAATAACCAAAAAAGTGGGCATCTACTAAATCATCTATAACCCTAATGAGAAACCCTAACTCTAACAAGAAAACTACTCGAACATGATTATGAAAGAACAAAGGTAATGGATCCTTTTTGGGCACACCTATTATTTATCATCAAGTTCTAGTCAAATGGATCATGCTTCTCATACGCACCAGATAGACATACCTCAACAACACCAGACTTATAAATTCTTTTTTTTCAATGATTACATCACCACTTTTAGAATTATTACATTATTGTATTAGATCACCGTCAGAGCTTAAATGAATTCTTTAAGGTTAATTGATATATCCCTATTTTTACCGGTTTTAGCTATGATTCAGGTATAGGTTTTAGAGTCT…	4124	4:5033779-5038947
TCONS_00032151	XLOC_020779	CAAAGATGACGAATCCTACAAATAACCAAAAAAGTGGGCATCTACTAAATCATCTATAACCCTAATGAGAAACCCTAACTCTAACAAGAAAACTACTCGAACATGATTATGAAAGAACAAAGGTAATGGATCCTTTTTGGGCACACCTATTATTTATCATCAAGTTCTAGTCAAATGGATCATGCTTCTCATACGCACCAGATAGACATACCTCAACAACACCAGACTTATAAATTCTTTTTTTTCAATGATTACATCACCACTTTTAGAATTATTACATTATTGTATTAGATCACCGTCAGAGCTTAAATGAATTCTTTAAGGTTAATTGATATATCCCTATTTTTACCGGTTTTAGCTATGATTCAGGTATAGGTTTTAGAGTCTATTTGTTATTTC…	4567	4:5033779-5038947
TCONS_00032153	XLOC_020779	AAAGATGACGAATCCTACAAATAACCAAAAAAGTGGGCATCTACTAAATCATCTATAACCCTAATGAGAAACCCTAACTCTAACAAGAAAACTACTCGAACATGATTATGAAAGAACAAAGGTAATGGATCCTTTTTGGGCACACCTATTATTTATCATCAAGTTCTAGTCAAATGGATCATGCTTCTCATACGCACCAGATAGACATACCTCAACAACACCAGACTTATAAATTCTTTTTTTTCAATGATTACATCACCACTTTTAGAATTATTACATTATTGTATTAGATCACCGTCAGAGCTTAAATGAATTCTTTAAGGTTAATTGATATATCCCTATTTTTACCGGTTTTAGCTATGATTCAGGTATAGGTTTTAGAGTCTATTTGTTATTTCT…	4563	4:5033779-5038947
TCONS_00050361	XLOC_032470	TCAAATTTGTATATATAAATACATCAAAATCGCAATCTTTATAAATAAATAAATAAACAAAAAAATAAAAACAATCTAATTAACATCCCCAGAAAAACAAAATGAAACGTCTCACAATTGTTCTCATTGTTTTAGTGTTTTACATTGGAGATACGCATGGGAGAAACGTATTAATGATAGTAAACAGGTTACCAAAAAACGCAACCCTGAAGCTCCATTGTTATTCAGGGGACGACGATTTTAAGACCATGTACTTGCGTCACAATGATCCACCACAAACTTGGCGTTTCAAAGATGCTTTCTTCCATGAGACACAATTTATATGCAATCTACACCAGGGTTACCATTGGGCGCATCACCGTTCGTTTATAGCTTACAAGTCAAGTATGAACACCTCTC…	851	5:1218178-1219028
TCONS_00013507	XLOC_008578	AAAAGTTATGAGGCAATATTTTGTGGGTTCCGACGGATTTCCTTCTATATTTGCCGTCGGAAATATTTTATTTATTACCATCAATGTTTTCCCTTTCCCTTTCATTTTTAAGCTTCTTCACCCTTAAAATCCCCTCTCATATCTCTCAAATCTTACTTAATATCCCTCAAATATCTCTTAATATTTTTTCAAATCTTCAATTCTCCATCAATTTCTCTGAAATCTCAAATCTCAACTCTTCCTCAATCTGTTTCAAATCTCTCTCAATCTCTCCACCGTCTTCCTCAAAATCTCAGCAATTATGGTTTTTTACCAAAATTTTTGTACATTTGATGCTCGATCCAATAATCAGGCGCACTCGACAACACTATCACCATCGTCCATTCCCGAGTCGCTGCA…	1089	2:2822708-2824531
TCONS_00014097	XLOC_009073	CTCTTGAAGAAAATCAAATAGTTAGTTATACATATATATTTTTTTGAATTTGTGCCTCTAGAACAAATGTATAAATCCTTGCATATGCTAAACTATCTCTAGGTAATTATGGTTTCCATCAGTTTCTCTCTCGTCGCCGTCGGTTGGCCTCTCGCCCACCGGTGGTAAACTTCTCCTTTCTCCCTCCTCTTCCTTTCTTCCATGGCCTCGCTGATGTGTGCCCAGTTTTGGCCTTTCAGTGACGCTCTCTCCTCTGGAACCTCCTAACCCTCCCGATCCACCGGACTCTCTCGTCGTCTCTTTCACCTCTGAATCTTTCTCCCAATGTCCCTTTATTCTGTTATTCCTAGATCTAGTTCGGAAATTGGTCCAAGCTTTCAGATTTGTAGATTTAAATGT…	1234	2:6674708-6676016
TCONS_00013506	XLOC_008578	AATATTTTCTATTTCCGAAAAATTTGCAAGGGTTAAAGGTTTATCCGTTGAAAAATTGTCGGGAACAAAACTTTACCCGCAAAAACAAAAAAGTTATGAGGCAATATTTTGTGGGTTCCGACGGATTTCCTTCTATATTTGCCGTCGGAAATATTTTATTTATTACCATCAATGTTTTCCCTTTCCCTTTCATTTTTAAGCTTCTTCACCCTTAAAATCCCCTCTCATATCTCTCAAATCTTACTTAATATCCCTCAAATATCTCTTAATATTTTTTCAAATCTTCAATTCTCCATCAATTTCTCTGAAATCTCAAATCTCAACTCTTCCTCAATCTGTTTCAAATCTCTCTCAATCTCTCCACCGTCTTCCTCAAAATCTCAGCAATTATGGTTTTTT…	1107	2:2822708-2824531
TCONS_00031267	XLOC_020139	GCTTATTCAAACTCCTATTTAGTATGATATTGTCCTCTTTGGGCTTATATGCTCAAGCCCGTAAGGATTTGTTATTGAGTTTCTTTCCAAAAGGCCTCATACTAGTTGCAGTTGGACTTGACTTATATATTAGAAACTCTTTTTCTAAACTTCCGATGTGGGACTTTTGGTTTGTACCCAACAATCTCCCCTTCAAACCAAAGACCACGAACTTGGGCCTCCTGGCTCTGATACCATTTAATGGGCTATCTAAGAACATTCCAACTCCCATTTATATTGTCTTCTTTGGACTTATATGCTCAAGCCCGCAAAGATTTGTTATTGGGTTCCTTCCCAAAAGGCCTCATATTAGTTGGAGTTGGACTTGACTTATATATTAGAAACTCTTTTTCTAAACTT…	413	3:10927698-10928110
TCONS_00050383	XLOC_032492	CTTGATCTTTTGATATTGGTCTTTGAATATGATGTTAAGTCACGTTTCTTCTTCAGGTGCAAAGTCCAGAGCCTAGAATGTGGCGTTTCTTAGAACTCAGAAAACAGAGAATTCTGGATTCGCAAATCAATTGAAGAATGTGTATACTTACAGGCACTTATTCGTATACACGCCGGCATTCATACATTCATACATACATACACGCCATGCATTCATACATTCATATATACATACACGCCATGCATTAATACATTCATGCATTCATACATTCATGCATTCATACATGCTTGCATTCATGCATCCATGCATTCATGCATCCATGCATTCATACATACACGCCATGCATTCATACATTCATGCATTCATACATACACGCCATGCATTCATACATGCTTGCAT…	1054	5:15515988-15517041
TCONS_00003253	XLOC_001945	GTCTCACCTACGATGACGGGCGCAGAAATAGCGCTTGATAAAACGCTATGAATTAGTTAGATAGCGTTATTCGGATGCTAAGAAAAGCCATTTTTCTTGTAGTCCGGCCAAGATCTGGATGACTTCTACGTATCGGTTGGTAACATCACCACCAGAGCCTATACTACCTGGGAAGAAAAAAACAAATAGACAAAAGACATATCCAAGGATTAAAGGAAAACACGAGTCGCCGAAGAAGAAAACCATAAAAGAAACACTTGGAAGGAAGGGACGCATTATACATTGTTCTTCTTGCGGTGAAGCTGGTCATAATGCTACTAGGTGTAATCTATATCCCAAGGAAAAGACAAAGAGACAAAGAACTACTGAGGTTGAACCATCGTCGTCTCAAGTACCATA…	669	1:13502675-13503417
TCONS_00031277	XLOC_020149	ATGAGCTGTCGCCTTGGTGGCACTTTTTGGCATTCTCTATTTCTCTTTCCACATTTACCACAATGTATCCAAATAGGCAAATATATAAGCTTAGAGAGTTGGCTGCACGTTTTTGCTAAACTTGATAAATGAGTCAATACAACCAATATAGCCACCATCCATATCTACAAATCTACACTTATCATCTAAACTTGAAGAATATTTGTTATTTTATCACTAACCACAAAAGACAAGACTCGTTACTTAAGTTAAATGATAGTGACATGATTAAGAGAATATTAGCTATTAGGTCGGAAATAAGAGAAATAAGACTGGTAGTGGTATGGTTATGTAAATTATCAGTACATGTATATAACACTTGTCCAAATAATGGCTTTCACATTACAAGTCATTCTTTCC…	529	3:18006057-18006585
TCONS_00039045	XLOC_025146	ACGAGTTAAAGATAAATCAAAATCTGGATAATAATTCGGTTTGTGTTAAATCTGAATTTTTCAGAATAGTTGACTTATACTTCAAGTTAATTTGAGTAATTATATATATATATATAAAACTTACCGGGGAATTGTAAATAACATCACACAATACGTTTTTTTTAACATTAAAATACGATTAAACTCGACATAGATTTGTTGATCTACATGTTTTCTCTCTCTTCTCTCTCCTCATCTTTCAGAGAGAGCAAACCAGTTTCAGCTTTTCTGGCCGGCAATGACTGGCTTTATCAGCAGTGTTTGGTCGGCTTCTACTCTGGCATCGCTGGCTTCCTTAGAAGCGTTGGTTGGCTCAGCTTCCGGCATCGACCGGCTACTTTCAGCGGTGGTGGCTGGCTT…	537	4:8670322-8670858
TCONS_00003578	XLOC_002216	GGTTTGGTCATGACAATGGTAATCTGATCAGAAAGATCATAAAGATATTTACAAACACGTTTGATGGGTCATTTTACAGTTGGAGATGTGTACCTACTGAAAAAGACACATATACTTCCTCGAATTCGCCACATGGCATCCCTCACTAACCGGTGTGATTGAAGACAAATTCTACAAAATTTGTTAGCTACGTATGAAGGACATGGTTTCTAAGGCTTGCTCAAAGCGAGCAAGGGATCAACCGCCATGGATTGAGAAGACATTTTGGAAAGAAATGTTTATCTGTCACAAACGAGAGAGGGGTATATTTAAGAATTAGAAGCTTAGGGAGGTACATCAATAAGAAGCGGAAGTACATACAAAACAGTTCTTCTTTCACTTCCTTGCAATCACAGCTGG…	1018	1:16581684-16584804
TCONS_00003579	XLOC_002216	ATGGTAATCTGATCAGAAAGATCATAAAGATATTTACAAACACGTTTGATGGGTCATTTTACAGTTGGAGATGTGTACCTACTGAAAAAGACACATATACTTCCTCGAATTCGCCACATGGCATCCCTCACTAACCGGTGTGATTGAAGACAAATTCTACAAAATTTGTTAGCTACGTATGAAGGACATGGTTTCTAAGGCTTGCTCAAAGCGAGCAAGGGATCAACCGCCATGGATTGAGAAGACATTTTGGAAAGAAATTTATCTGTCACAAACGAGAGAGGGGTATATTTAAGAATTAGAAGCTTAGGGAGGTACATCAATAAGAAGCGGAAGTACATACAAAACAGTTCTTCTTTCACTTCCTTGCAATCACAGCTGGAGGACGCCAACCGCAAA…	1616	1:16581684-16584804
TCONS_00014098	XLOC_009073	CATATATATTTTTTTGAATTTGTGCCTCTAGAACAAATGTATAAATCCTTGCATATGCTAAACTATCTCTAGGTAATTATGGTTTCCATCAGTTTCTCTCTCGTCGCCGTCGGTTGGCCTCTCGCCCACCGGTGGTAAACTTCTCCTTTCTCCCTCCTCTTCCTTTCTTCCATGGCCTCGCTGATGTGTGCCCAGTTTTGGCCTTTCAGTGACGCTCTCTCCTCTGGAACCTCCTAACCCTCCCGATCCACCGGACTCTCTCGTCGTCTCTTTCACCTCTGAATCTTTCTCCCAATGTCCCTTTATTCTGTTATTCCTAGATCTAGTTCGGAAATTGGTCCAAGCTTTCAGATTTGTAGATTTAAATGTTGCTTTGTTTTTTATTGTGCCCTCAGGTGG…	941	2:6674708-6676016
TCONS_00009233	XLOC_005739	AAATCACCCAAATTCCAATCGTTAAAACAAGACACATAATAATTACAACATAAACACTGATAAACGACTAACAATAAGGAGCGCATCTCCAGCCAGAAGATCTATCTTTGTATAAAATTATTTTCTTACAGAGGAAAAGAAACAAAACTCATAAAAGAATACAAGATATTACAAATGGCAAGAAAAATAGGAATTCGAAACGCGAATGATGACAAAAGCGAATCCCAGAAAACATATCAAGATAAACGGCTTAAACTTCGTGAGAGGCGGAAAGAACAAATTCGATTAATAGCTCAAGATCTAGTTTAAACAAAATTGGAGACAGTTGGAGGCCAGCCTCATTGTTGATCACACAGATCTCGTGTCTTCTGCTCCCAAATACCTAAATCATAACTAGCT…	1044	1:10970394-10971720
TCONS_00031286	XLOC_020158	TAACTACTAGAATTTGAAGGGGAAACCCCCTTAGAATAATTAAATAAACTATTAAATGAAAAAAAGTATATACCGATGATATTCAGGAGAATTTTTATGCTTGCAGGTGATGAACAAAGAAAAAGATAAAGGATTGTACACAGAGATTGGTTTTTATAGATAGATTATAAGATATTTTATGTGCGTTCATTGAATTTTTGTGGTTATTTATTAAATTATTGTATGGAATAAGAAAATAGAGATGATGATGATGATGATGATAGAGACAGCCCTGGTACTTGCCCACATGCAAAAGCATCAACAAAGCTTGTCTGATCCATGCCTTAGTCAGGAGCTTCTTGTTCCGTGACGATTTTATATTTTGGGTACATGACAATCTTATTTTCTTATTTAGAAAAC…	577	3:21499727-21500303
TCONS_00031273	XLOC_020145	CATACCTAAAGTCTTAAAATACCCGAACAGCTCTTAAATTTTTTCTAGTCATGATAGTTGTATCTTTAACATAAATCTTATAGCAAAACTATACTTTTTTTTTTTTTTTTTTTTTTTTTGATAAACCCTATCGGCTAATCCGGTCAACCCCGGTAGAAACGCACCGAAGTACTTCAGAGTGGACTTTTTCCCGAAGGACCACCACACTGTCTGTCCCGAGTTTGGATGCTTTCCGACTAATGCCAGGGGGTAGTCAGGCCGCCTGCATTTCTGACTACCAGGTAAATCAATTGGGCCAAAGCCCAACTGACAGACTTCCCAAACAAATGTGATTTTTGTTTCCAGGAGCATCGAACCCAGGTCTGAAAGTTTCACCCTTCCCCAAATCTTCTCCTACCA…	412	3:11983591-11984002
TCONS_00024294	XLOC_015608	TTCATATCTCGCTCTCACACTTCGACAATCCGATTTCTATTTTTTTCTTATATATCTATGATCCATGATATTCCTGTTTACGTACTTCTCTTTGTCTCAGATTCATTGTCTCTGTTTCCAAAATGATCACGTTTCACCACCAGCTCTACATATTCGAACTCAAGCACAACGTGAGTTTCATTCACATCTCTTATATATATATAAACTAACCCTCAAAGTCTCTGTAACAGGTGAAGCAATTAAAGATCAACTGCAGTGAGAATGAGAAACGGAACATTAAGAGAGTCCTTGAAAATATTCCTTAAAATTCATCCGATCAAGGTTCAAGATCAAGAGATCATTTCTCAGCATTTCTTTCTAATTCAAGAACACAATGAGAGCTTCTTCGTACAAGTCCAC…	843	3:14783289-14784281
TCONS_00024831	XLOC_016000	GAAACCAACAAGTTTCAGATTCAACAAAGAGGAGTTTTTGGTTTTGGAGTAGTCTTTTTCATTTACTGATGTTCGCACGCACAACCATTAATTAAAGGTAACGATCGTCATGGTTTTAGATTGGCATTCAAAGAATTGTTATTGAGTGAAAGGAAATTTGGTAGCTATGCCGCGGGTATTTTTTGGAAACTATAAATCGTTGTCAATTTTTGTATGTAAGTGTATACACAATATTTCACGTAATGTATCCAAACTCTTGACGTTATACCACTTGAATGACATGGATTTGTTGCATTTGTCTAAAAACAGATGCAGTTTTAAGCAAGCCAGAACAAAATCTTCTACCCCGAGAAACCGTATTCTCGGAAGATTACATCGTGCATCCTCAAAACTCATGTT…	882	3:17853945-17855005
TCONS_00029633	XLOC_019124	CACTCATTCTAGGCGTTACGTTCGCCTTCGTGTTCGTAATTCTCTGGTCAGCGTTTGTGGTTAGTATTTTGAGAAAGCGTCAAAATGCGATGCAACAGTCCAACAAATCACCAACTATGTCCACAGAGCATGGAATACGCACAGGGACGTCGCCTCTATTTGGACAAGAAACGGTCAGCGACAAGATTGATTCGTAGTATGTTGTTCAAGATGAACATGGAAACTAGTTGTGGACGAGCTAGATCCATGTGTTATTCTATTTCTACACCTTTTTTGGTCTTATTTATGATTCTTTTTAATAAAAGTTTAATTATATGATATCCGACAAGAAGTCTGATAAGATTAGAAAGGTAATTGAAAGCTTATATAAGAAGTGATGCAATGCAATATCTAAAACCT…	489	3:16997326-16997914
TCONS_00012923	XLOC_008169	CATAAGCTACAAAATGATAACGATTCACCAAAATGAGACAACAATGAGATTCCAAATCGTTGGGTTTGTCTCCTCTACGAACGATGTCATGGTTTCCCCTCAGGACTTGCTTTATTTCCAGAAAAATTTATTTAAAAAGAAGAGCAAAATAGAGTTTCAGTCAAAGACTAAAATTTGAGATTGACTTAATTCCAAATTCATATATCCGCAATGCTCTTTCAAATAATGTGTTCACAAATGATGTTTTTCCAAAAACAATGGAGGAAAATTCTTCAGTTTCTTCTATGGACAACGATACGGAGAATTTCAATTCCATTATCGATACTTCTCGTCCTTAGATTCTATTGTCGAGCCGCCGCAAATACATCGTCTTTCCTCCCTTCTCTTCCTTTAAGCTTC…	460	1:1613880-1614409
TCONS_00047196	XLOC_030321	CTTTTGTATTTCTGTATTTCGATTCTCTCTTTCTTCTCTCTTTCTTTCTTCTCTCTCTTTCTTCTCTCTTTTTCTTTCATTTTGTTAACTTCTCTCTTTATCGGCCGAAGAACACTCCCGACAAACCTCCGCCTACGCCACCGAATATTCCGCATCCGCTGCCGGATCCAAATTCTCTGACATCCATTTAAGCACCAGAGCAAATAATGCCGCTTAGTTATTCGTCACCTTCTTCATCAGAGGAACGACCTGAATTTGATGATCTTTGCAAGTACAATGGTGAATATGGTGTTCCCACAAACTGTTTTTGTGGCAAACATCTTGACCTTGAAGAGCGTATCATTGACAATCAAAAGAAGACATTTCTCAAATGTCCAATGAGTGGTCAAGATCACATAG…	864	5:10789023-10790116
TCONS_00012968	XLOC_008213	CCGGTATTGTCGGAGGTTCTAATTCGTAGTTCCTCTGGTTTAAGCCGGTATTGTCGGAGGTGCTAATTCCGGCACCAACAATTAGTCCCCCCCCAGTTCGGGAAAATCCAAATGCTAAACTCGAGTTTTTCCGAATTAAAAGAAGTGAATATTCGGCTTATACTTTAGGAAGATGCGAATTAAAAATTGATCCGTTGAACCTCCAAGATACGTCAGTTTAGCTTGGCACGCGTCGACGATATAAAACAAGGCTAAGCTTGTGGGTTAGGTAGTCTGATGGACCTCATGAGTTGTTGAGGAGCTGTGGGATGCTCTCCTAGATGATCTGAATGCCTAGCAGAGAAATGACCTGACTGATGAGCCGAGCAGTGAGATAGGTTACCAAATGATCTTGCTAAC…	5603	2:50136-58677
TCONS_00012930	XLOC_008176	GAGACTTTTGACGACGACTATGGTGAACTCCGGCCATAGAAACTCAAATGACGGTGTGATAAACGAAAAATCGTGAAAGACATGACTCGAATCTGAAACAGTTGTGTAAGGATCTCTCTGTCACCGTTGGCATATAAATACCATTGTTTCTCTCCTTTAGATTCCAAATTTCTGTTTTAATCACACTCTCTGTTGTTGCAGTTTAGATCTATTTCTGAAATCTCAATAGAAATCTTTCCCGATTCGTTTGTATGTGATCTGGTTTTTGTAAATAGCCATTATCGGGAGAAATTATGTTGAAATCAATTTCTCCTTTGTCACGTCGAGATCAACTTCTCTGATATTTTCCTTCATCATTTCCTATTACATCTCACAACTCTAAGAATATCTTCTCTGCAA…	946	1:6140625-6141570
TCONS_00028882	XLOC_018488	AAATAACCCTAAAAGAAACATCAAATTTCCCAAATTAAATCATGATAAATTGCAGAAAGAAATAGATTCTTACCAGTTATGAGCTTCAGTCAGCGATTCTCCGATTCGATTCATTTTCCACATGCGCTCGTGACCACCGGTTTTGCAAAAGACGGATCCGCATCCGTCGTCGTCGTCGTTTGCTCATGCCCAACAACTGCTCATACAACAGATCGACTGCTTCAATTGAACCTTAATCGTCGGATCAAAAGTCCGGCTCTGTCGCCGTCGCCTTCGCCATCGTCGTTTCGTTGAGAGAGAGAGAGAGAGAGAGAGAGAGAGAGAGATAG	329	3:11486247-11486575
TCONS_00012956	XLOC_008202	CTTGATTTGGATCAAGGTATCAAAAACTCTGAATCTATCTACGAAACCAATTCAGATCAGATCTCGAATCTCAAATATTTTGTCTTTAAGTTTTTATTCTCTTCAACGAAGATTTGCATCTCGAGGGTTTTCTAGTCATTTCGTATACGTGTACATGCAATGTGTGTACCGTATACGTGTTGTGTGTACGCATCTCTCACTTATCGGTTTCGAGAGGCGAATATTAAATGTTTGGTATAATAACAAAATGGGGTTGTTCATCGGCATAAAAATGAATGGACATGTGATCTCCTTAATTATTTTATCCCTTCTTATTTATATGAATATAAAAAATACATATTTAAATCAATAGCAGGAAATAATCATGTGACATTATTATGTTTAACTCATTTTTGCCGA…	487	1:26243420-26243906
TCONS_00038372	XLOC_024749	AAAAAACAAATATAAACGTCGGTATAATTGAAAATACCAAAAGCTAAATCTTTCTCAAAAAATGGAGATGACTATCCTAAGTCGTCAGACGATTTCGTGATTGTTTCTTGATCCCGTTTAGGGTTTTGGAAATGAATGAATCAGAAGACCCACTTTCAATAATTGAGGGGGTTTTGACAGCGACGCTGGGCTTAAGTGGCATCTCCAAAAACAAACCCTCTTTTTTTGTCCTCCCCACAATTATTGATTTTCTTTTTCAAAGATTCAGAAAAGACCAAGAATTTCTCTTTTTTCTTCTTCTTCTTTCGAGTTGGTAATTGGAATAGAATGCTATATGTAGCTTCTTTATACCGGTCGATTTTTCTAGTAGGTTGAGGAAAATGAGGTCAAAAGTCCAAG…	1214	4:15938670-15940037
TCONS_00049306	XLOC_031829	AACAAACTTTGCAGTTATGGGTCAGTACTCAACTGCAACAAAAACAAGTAACAACACATGGTCTCTCTTATTACAGATGTGTCTATATCTTTCTCTATCCCCCACTCCAATCAATTTCAAGTTATTATTAAATTATCTTGATTTGGTAAAGAGTTAGTTTTGTAAAGTACGTAAAATTTGAAAAACAATTAATTAAAAAATGAAGGTTGGGTGGGGAAGAGGCAGATATGAACACGTAGTGAGGATATGAATGGGTAAAAGGAACAGTCAAAGGGACAAAGAGATTAGACTCGGAGACGATCGATGCTTATTAGTCAAGCAAGACACCTGATTACACTTGCTTAGAGATCTCTGTTTTGATGAAAATGAGCTATGTGGACTAGTCATGAAAGAGATCTC…	676	5:22578912-22579667
TCONS_00009625	XLOC_006033	CATGGGCACGGCGTTGGTCGGTTTTTTCAGATATTGTTTAGTTATCTAGTTTGGTTTTCTTGTGTGGAGAGATCTGTGGATTGGTTTCATTTTTTTATTCTTTATCTGTCTTTTTTCTTTTTAGATCTAGGATTTGGTTGATTAGTTTTTGTTGCAGGTTCTTGTTTCTTCTTCGCCTGAGTCCTCCATGGCCTTTACCGCGATGGCTCTAAGCCACTCATTATTGGTGTAGTGATGATTCAGTTTGGGCGACCTAAATTATAGGTTTCCTCACACAGGTTCAACAAACGGATCTAGGGCGAGATCCGCCTAGATTTGGGTCCTTTTACCATTTCACGTCCATTAGTTGATTTTTCCGGTCCGACGATTCCGACGGTCTTTACAAGTTTTTTCCAAGAT…	836	1:13282280-13283196
TCONS_00012950	XLOC_008196	TGGTGTGTCATAAATGCATGGAATATATATCATACAATCTTTAGACGATTTCAAGTACATTCTTAAAATAGGTTTGAAGAGATAACGAGAAATATTTGATAATACATTTCATTACCTAAATGATAATATATTTAACTGCATAAACTAATGCTTTTAAGCCAAGTGTAAGGTTGAAAATATTATATGTTGGTGTTATACTCCCAAAATAAATCCTCGCTCCATCATCGTGCTCGCATGTCTAACCAATATCAGAGCGAAAGTCTCCCAAGTTCCAATAGCCAAATGTTCAAATCAACTTTTCTAATGATTCAATTCTTTTTTTTTTTGAATACAATGATTCAATTCTTAAGATATGAATCAT	361	1:21041738-21042098
TCONS_00039038	XLOC_025139	ATTGATTATAGAGAAAATTATGAGTTTTGTAAGAAAATGTATATAGTAAGTTTGCACAAAAAGCGTGTGTCTTTCCATGGCCTTTGACCCTTAATTTATACCTAAGAATTACACTTAATTCTCATTTACACATAATTATTCTATCTTAAATGTATCCATTTTGGTCTTCGAATTTATTGTTTGAACGTTCGAATTTGAATCAACTCCGAGATTCACTGGCTTCGCCTTTAAGCCCATTGACTCTCCAGACCGGACGTTCCGACTTCGTCACCACATCCATCTCGCATAGCGACCACCTCGCCCGAAATCTTCTCTTCGCTTAAAGAAACCTGTGGGGCTTATTCCTTTTGGGCCTTCCCTGTCCACGTGGCAATCTTTGGTTGGTCCTGATCTTCCGGT…	457	4:3919724-3920180
TCONS_00021201	XLOC_013592	CAAATGAAGATGAAATGCATGTTTAGGATAACAAAAACTGAAACTTTTTCAATATTTCTTTACTTTTGAGCACTAAATAAGAAAGAAATTGAGCGCTTAGTCGCACTTGCAGTTATCCCCTCCATGTTAGATAAGTAAATAAACAAAACAAGAACAAATGATACTTCTGTTTGGGACGTTGATTATTGTTTTTTTTTTTTTGATGTATTTTAGTTTTTTTTTACTAATACAATTATTTTGTATAGATTATCCTCGAACGCTACATTGTTTTCGGATATCATCAACTCAAAATTTAATGTTGGTGCTACCTTTTATGAGGCAATGAACATCACAAATACAAGTTTCACCTGAAACAAGCTCAAACTACCACTTTTAATGGTAATGTGATGCCTCTTAATC…	943	2:4764512-4765454
TCONS_00035597	XLOC_022897	GCCGTCTTTTAATAATAACATCCACGTGAAGGGGTTGAAACTACTATACCCACGATGAGTTCATGAACTCTAATATATATTGTCTTCTTCGTCGACTTAGATGGAGCCTCTCGTCGTCACCATTATTGATCTTAAGCTTCATTAAATTTCTATCTCAATTCAGCACTATTATTGTGTGGTTAGAGTTATCGATCAAATCTAAGTGGAGAACTCGTCACAAGCAGTAACATCCCGCCATAATCATCATCTGAGATCTTTGATTCTTTATCTGAACCATCCACTCTATAACATGTTATAAGTCAGACTTGAATAAGCTCCTAGAAGAATGCAAATCAATGCATTTTTGTGCATCAATACACACACATAACTATCATAAACTTAGAACATTTGTCTTAAGTT…	641	4:1703026-1703751
TCONS_00048913	XLOC_031571	GTTGGTTTCTTTTTTGATAACGACGGTCCCTCCAACAGAAGTACATGAGACTCTGTAATTGGGGTTATTGTCAAAAGAGGATGTTTTTTGATAAAAACTTTGATTTTGAGGTTTTTGTGTATGATCTTTGAAAAGGAGTAGTTTTGATAGGGCGATTTGATCATTTTACCCCTGAATAATCTCATCATCTTTTCTCATCATCTTCTTGCACGCTCCTCTTCTTTTAAATCCAATTTTTTTTCCAAATCTCATATTCTTAAAATCTATTCTAACTAAAAACATTCATTGATTCACAATAATTAAACCCTAAAGATGATAGTATTGATGAAACCAAAGCAAAAAATTAAACGAACGAAATGAAATCATCTTGCAAATGAAGAAGAAGGGGAATAGTAAAAA…	1056	5:20659973-20661147
TCONS_00039052	XLOC_025153	AGCTTATTGTCTACATTTTAAAATATTTTCACCTTCTTAAAATAGCAATGTGTGGATTCATGCAGAAGGTGACACATGGAAAGAGATGTGATGTGGGGTTATCCTTTCACTTCTTTTTTGCATCATTCTATCTACTCTTAGGTTTCTCTTCTGGATTGGTCATCGTCAGAGATTTACCAAAGGAAATCGGTCATCGTCAGAGATGATGTATTGATGTCAAGTCCAAAGATTGTGTCTAAGTCATGGCATTAGGAGATTCTCGAACAAGGCCTAATACTATAGCGCTTTTTACTTAATGGGCCATTAGTGGAATTAAGCTTTACACCCTTAATGGGCTTAATTGCTTGTAAAAATGAGCTCATCAGTGACGGGCTAAGTTACACTTTGTAATTGCGTTTA…	444	4:13970522-13970965
TCONS_00031270	XLOC_020142	CTAACACACATGTCGTGGTGATTTAAAAAATAAACATAAAACCACGACCATAAAAAAAATTTGGATCAATTATGGGATTGACACTTAAAAGCTTATCCTTTTGCATCAAACAACCCTTTTTTTATGCCTTATAGCTTTAGGTAGTTCTCCCACTTCTATTTTACCATTTTACCCTTATATTCCATCAAATCTTCTCCATATCTGCAAATTTTTTCTCTTTTGTTCTACCATTCCCAAATATCAAATTCAAACTTATTATAGTAGCAGATCTTTTCTTTTGGAATATAGAACTCAAATCGATATTTTTATTCTGCTTTTGGATTTTCTAACTCATTAATGTTGAATTTTATAAATAAAAAATCCATAAATTATCAACAAAATTCAGCAGCAACATACAAA…	1125	3:11270334-11271458
TCONS_00004141	XLOC_002603	AAACATTGCATAATCTGTATTGTGGACATGAAGATGGAATCCAAGCATCGCTTCCTCCGTCCAATCCTGAATTTTTCTTTTCTTATTTGTTGATGGACATTGAGGAAGCAAGTTGAAGAAGATCAATGAACGAGGAGAGTCTGAAACCATGTGTTGCTCATATGTTTATTAAAGGTCATATAGCTCGACCTTTGTCCATTCAGAATTTCATATGTTTACAAACACACAAAAAAAAATTGCATTTTTGTTGTAAATTATTTGTTGCACAAAATTAATGTGGTCTAAGTGTTTTTCATATTTTTGTTGAGTGTTTGTAAATTTATAAATGGGATACTGCATATTAGAAAATGAGTTACTTTACCTTTAACCAATTAATATTG	380	1:19381950-19382445
TCONS_00012925	XLOC_008171	TTCACAGGTTTTTTTTTCTTTTTCTAAAAATAATTGGTACAATATAATTAGCTATATATGCATGCATGCACGTAAATCGAAATAGACGCATTCACCTCTTAAGTCTGGTCCGAAAAAATTGTGTGCATAAAGCCCTGGTTACAAAATTGTTACTTCCGTTATCTACCATGACCAGCGAATGTCGTCGTGGCGATGGAGAAAAATTGGTCTGAGTCAGCAGTGGTAATATATAAAGGAAGAGAAATTTCATAGGTTTTAAAGAAAGTCAAATTGAAAATTTTATTGGGCTATTGAATTAGGCCTCTAGTCCCAAGTCCAACAGTGGTCTTTGAAATTTGACCTCCTCCACTATCTGATCGTTAAAATCGAATAAATAAATTTTAACAACTAATACATACT…	691	1:4080471-4081161
TCONS_00047496	XLOC_030593	CGGGCTTCAAACGCGTAATTCTGATCCAGTATTAAACTAGAATGTTTGCTTTAGACAATGTGCTACAACGGATCTTTTGTTAGAATTTAGAATTTCTACGGTATATATGTTTTATGTGAAGGTTTTATTGAAGAGAGTATTTGCTTCTTTTCTCCCTTTCATTTCCTTTTCTGTTTTTGTTCTCGAAAATATGACCCCCTCATATAAAACTCAAACACGGTTTTCTTCAAGAATCATATAATATAGTATAAAAACCATAACAATGAGAAAAGAAGAAAGAACAATATGAGAAAGTATCTTCAATTGTCATTCAAGATACATGATAAAAAGCATCAAAAGGATTTCTTCGCTGCCAGGCTTCGAACCCGGAATTCTGATCCAGTATTAAACTAGAATGAT…	1087	5:13439357-13440443
TCONS_00028256	XLOC_018065	AATGACTAGTTTTTATTATAGTCAACAACTTCCCAAATAAGATGTTTTGCTTCACGCATCGGTTGTTGTCGTTGTTTTCTTGGAGAACTTAACGCCGAGCAACTTAAGGAAACCAAACACAATCACCGCGAGGACCAGTGCAATGACAATGCCTATTATGATTTCAATCCAGGTTTCCATTGTAAAATAACTTCAAGAGATCTCTTCTTTTTTCGGTTAGAGATGGATATTGAAGTCTATTGTATGTCCAATGTTTCCTGCTTATCTTTCTTCCTATAACATTTATTATTTATATATAGAACTTCTTCTTCTGCATGCATGGTTGAAAGAAACGCGATTTATTGCAATTGTGTCTAGTAGTAATTGGGTATGCATAATGTGTATCAAATAAACACACAA…	402	3:8369352-8373144
TCONS_00031283	XLOC_020155	GCTTTATATTAGTTGGAGTTGGATTTGAGTTATATATTAGAAACTTTTTTTCTAAACTTCCGATGAGAGACCTTTGGTTTGTATCCAACAATCTTCCTTTCAAACTAAAGACCACGAACTAATGCCTCCTCTTCAACAAAATTTTGGCACTTTCTTATTCGTGAAAATTTTGAGATACCTTCTTATCGTGTCATGCTTGAGAGGTTTTCCCACACCGATCATAGTCCAAGCCATAGATCTACTTTTTCGACATATATTCTGATACCATTTAACGGGTTTTCTAAGGCCATTCCAACTCTCATTTAATATGATATTGTCCTTTTTGGGCTCACATGTTCAAACCCGCAAAGATTTGTTATTGGACTCCTTCC	371	3:20652276-20652646
TCONS_00027403	XLOC_017519	CTTTCACATTCCCAAGTTCTTTAAGATTAGCTTCCAGTGGGTCTTTACTCTTTAGTCAAGGCATTTGAATAGAGAATCCGGGGCCTAGTATTATGCACCATATATACTCTTTCTCATTTATAAAAGCTTATTGATATTTAGCTTGCAATATGGTTTTTAACCAAGGCAAATGTTTAAACAATATGGGACTGGGACCAAGTATCATGTACCAGGTTTTTTTAACCGAGGCATTTGTATATACAATCCGGATCTAGTATCATGAATCAACCATACTCTTCCCCATTTATAAGCTTAGCTTACAATAGGGTTTTAACCGAGGCATTTGTATTGACAATTCGGGACCAAGTATTATGCACCACACTTTTTCACATTCCAAGCGTAACCAAGGCATTTGACTAG…	967	3:4291916-4292882
TCONS_00024073	XLOC_015413	CTTTCTTCCATAAATCACACAATTTCATCAGATCTTATCGAATTCGATTGAAATTTTGATCAATGGAGAAGGCGAAGTGTAATGGTCTTTCAAATTCAGAATCTTGTGATTGGAGTTTAGTCTATTGGCGTTGTCCGATTTCTGATTCATCTTCCGCTGATCACATTTCGTTATGTTAAATGTGATATTGAGAAGCGAACTGTTCTTTAACTGCAATACGGATGTTCTGAAGTTTAGAGGACATGACAATGGATGTTTCATGGTGGCAGTCATAGAATCGATAAAATTCTTCACAAACCTCCCAGACAACAA	312	3:13002463-13002859
TCONS_00009232	XLOC_005739	AAATCACCCAAATTCCAATCGTTAAAACAAGACACATAATAATTACAACATAAACACTGATAAACGACTAACAATAAGGAGCGCATCTCCAGCCAGAAGATCTATCTTTGTATAAAATTATTTTCTTACAGAGGAAAAGAAACAAAACTCATAAAAGAATACAAGATATTACAAATGGCAAGAAAAATAGGAATTCGAAACGCGAATGATGACAAAAGCGAATCCCAGAAAACATATCAAGATAAACGGCTTAAACTTCGTGAGAGGCGGAAAGAACAAATTCGATTAATAGCTCAAGATCTAGTTTAAACAAAATTGGAGACAGTTGGAGGCCAGCCTCATTGTTGATCACACAGATCTCGTGTCTTCTGCTCCCAAATACCTAAATCATAACTAGCT…	1327	1:10970394-10971720
TCONS_00039054	XLOC_025155	GTCGTTTCAGTTAACATGGACGCTATTTTGTAATTTTCAACCTAGTTATTTCTTGCGTTTGTTTAGTACTACTGTTTTATGGATATTAATTCTAAAGAACAAATACCGGAAGTTAATCGGACGAATAAAATTCCAATCTAACAGCTTTGTCTTTTCCAGTAATGAAGAATTTTTTTAGATGTTTATTCTGCAGAATTACTTGTAATTACTTATTCAACCCGTACATAAACATAAATAACCATACAATCAATTCTATTTATATTTATGAGAAAAAAAGAACTCATATAGGTGTTTAATTTATTTATTTTTGTTTCAAATAGGTATATTTTTTCCTAAGTTTCTATGCAAAATTAGATGACTACGAATGAAAGAGTTATATTACATAAATACAGGACGAAA…	935	4:16244814-16245748
TCONS_00012932	XLOC_008178	CTTTGGTGTGGTTCTTCAACAAACGTCGTCTGTTGTGAACCGAGGATTTGCAACTATCGGCGAATAGTTTGTTTAGACTAAATCAAGACGATGGATCAATTTTCAATACGAGCTTCTTCTTGGGTTACCAGAACGTTTGTGAAAAGGATAATCTCAAACAAAAAGATTTCCATAAAACAAATCGAGTATTAAACATCTACGTGCATGATTTTTTATCTGAACAACGAGGCATGGAAATCGAGTGCACTGTACATCGATGGGCTTTTGAACCAAAACAAAAGAATAGTATATCGATGGGCATAAGCAATGACAATAAAATATGTAATGTCATTGACTAGCGCAACTTGGTCCAGGTTAATTATTAGGCCCAAAGAAGCCCAAGTCTCGGCAACCTCCAAT…	621	1:7341889-7342509
TCONS_00031281	XLOC_020153	CAAAGCTAAGATAGTTACCAAATTTTGTTTAAAGCCTTGTTTCGATGTATATATAAAACATGTTCTCTCTCGTTAGTAACCAATCAGTTTCAAAGCATAACATGTAAAATTAATACTTTTCTTTTCTTTGTCGGCCACAAACACATTCCTTTGTTTTGGAATTATGGTTCGAGTATACACAATCGCTAATTCAACAGTTCTACTCCTAAGAAACAATTCAAGTTTTAACATCAATACACAAAGCCAAAGGGAAATTCCATTTTTTATATACATGTTGGATGAATGATTGACGAAAATATCGAATCGAGTCAAACGATCGACAATGAAATGATAAACATGTAGGAAAGGAACCGATTGAGATATGAAATTCGAGAGATTACTAAAAATAGGAGGAGGAAG…	756	3:20437534-20438289
TCONS_00031258	XLOC_020130	CAAAGTCTTTGTTCATTGCTATATATGGTTGTGATGTGTGGAACTTCCAAATATATAGCTAGTGGCGTTTGTTTGTAAAAATGATAATTATTGTTATTAGTTATTATGTATGGCGTGGGAAATTATAGTATCCTTAGCATTTCTATATTTGGTATATATGGGGCTTGTACGTTTGCCATGGTTGTGACGGCATACCTACATACCATTGGTATTTTATTTGGTTGAAACGTCCCCATATATTTCCCATTGGATTTGAGACAACTAACCTTTTTTTTTTGGATATGTAATTATATGTTAGACAACGATTGATCGTGTAATAATTCAAAACTTATCACATAATAATGGATGCATGTCGTGTCAAATGAACGGCGTGTAAAATGCAAA	384	3:6533092-6533475
TCONS_00003504	XLOC_002167	ATCTATTCATCTCCATCCTTTTTTTTGTTGTGGTTGCCATAGAAACCTACGTTAGAAGATCCTTCCATGACTCATGTTTCCCATGTTGTGGAGGTTATGATGCCGAAGGGAGCAAGTATACATGAAAGAAGTCGAGAATAATGAGAGCAGAACTATAACTTGACGTACAAGAGGAAAAGATGGTGGGAATTAGGAAAAAAGAGAACACGGTTAAGAAGGTGACTTTAAAAACCGTGAAGGAGCATTGTATCATGCCAAGAAGAAGGCTTACATTCAAAATAAATGCAAGAAAATAAGAACAAAAAAGTCTATTGTTAATAGAAGATATCATTTGTCATACAGTTCATGTCTACGCATTCTTTAATATAATCTCAAAATTTCCACAGTCCAAAGATATCA…	444	1:16114939-16115668
TCONS_00031269	XLOC_020141	GTGATAAAAAAAAATCAAAAAAGAAATTGAGTTTTTCTGGTAATATTAAGAAGAGAAAGAAGCGATGAAGAAAGAAAGAAAGAAAAAGGAAAGAAGAAGGAGATTGAATGCAAAATGGTCATTTCGTCTAGCAGAAAATGTCTATCTCTATAAACTCAGCAAAAAATGTCTATCTCTATAAACTCAGCAAAAAGCGATTTATTCAGAGTTTTTTTTTTTAACTTAAATGAACCCAAATCTATAAAAAGCCCCTAAAATATTACATAAAATTCAGAAAAAACCATGAAAATTTAAGAAGTGACATGAATTAAATAAAAATAAGGAAACAATAATTAGGCATTTGATCATGGTCACTGTGATATTATTACAGAGTCAGTAGTGGTAGAGAATATCCATACA…	487	3:11228522-11229008
TCONS_00039047	XLOC_025148	CTTTAAAGAAAACCTTATAGATATTGCTCATAGGTATATGCATGCATTTGTAATGGGAGTTTCGAACACACAGCTGAATCTTAACAGGGATCAGTGGGGTTGATAAATTTGATATTATTAGAAAGCTTCTTGAATCTTTTAAACTTGCTTACTCAGATCCCTCACGTTCAGAAAAATTGGACGGTTATTGTGTTCTTCTCATCATGGGTTTGCTTTCTAGCTTCAGCTATATCTAATCAAAATTTTGACCCTATTTTTTCTCGTTGCCTTTTTTTGGTATGACATATATATCCAAAACAAGTGCAAAAATCTTGATTCGGATTAGGTGTTTGTGGTTGTGAGAGAAGTACAACTACGAATCTATTTGTAACACTATATCATTCAAATATTCAATGCATC…	954	4:11171063-11172016
TCONS_00050452	XLOC_032557	GCTTTCTCTCAGCCACTAGTGGCTTATGTGGTGGTCGACATTCCTACGCGCTCCTCCTTGCCCCCTACTTCAGAATCCAAAGGTAAACTTTGGATGTTGTCGTGACGCTTTGGTTACGAAGGTTACCGGGGTCTAGGTTTATGGATGGAGTCAGTCAGCGAAAGTCCTCAATCAATATCAACAAGATGTCGTGACCGCTTAGACTTGGTGGATTTTGTCAGAAAATAAAGTTGGTTTCGGGGGTTCATTGATTAGTACACCTCTGGTGCTGGTAAGGTCGGAACCGTGGTCGTCCGTCTCCGGTTTGCCGGCCGATAAGATCTCTGAGATTGATCAGCCAGCTGGGTTGGTTTGGCTATTCCTTTCTATTGAAAAGGAGTCAGCTGTCTGCGCGAGTCA…	481	Mt:286738-287218
TCONS_00041977	XLOC_027124	AAGAAAGCAAGTCCCCCGAACTGGTTCGTCAGGTCAGAGGACTTGGGGGGCTAATTATTGATGTCGGATCCGGAACCCAAAGTTTTTGGATCCACTCGAAGATTACCACATAAGCGTAAAATCAACAAGAGTGCGAGTCAACGAAAAATAAATGCCGAACTGAGATAAAGCTCCAACTCTACGAAGTGAGGAGTTTGGTAAAGGGAGCAACATCTCGAAATAAGATAATGGGCCAAGCTTCGAGGAATCCACAAAACAAATAAAAACATTCAGAGAAAGACTTTAAAGTATTAAAGTTGAGAATCAAAACAGATACATTCCAGAAAATTAATTGTACCAGTGATCAATAAATATAAATCATATTGTATAAATATGGGGTTCACAAGTACATAAGGGACA…	416	5:15141075-15141490
TCONS_00003043	XLOC_001820	CAAAAAAAACTATCGCTCATCTCCACGGTTTTAATTTTTTTCTGCAACTATGATATCCAATTTTCCTCGACCATACACAATTATAATCTTTGCTGATATACCAAAATTTTAAAATTTTTTTATTAAATACAGTTTACAGCGATGAAGACATTAATTTTGGCATTTGTATATTGCGGGAGAATACAAACAACAAGGTGTGGTATGCCTTGGTACGTGGAGGAAACAAGTTAGACACATAAGCACATATGTACTAGACGCAAATAATGTCACAAAAACGGTTTAAAATATCTAGTTTTCAGTTTGTATGTCGTACTTATAACCGAACGTGTGTGAAGTTCTCATGTCATGTACCAGTTCTGTTAAACTAATGAAATATGTTCAGAGGTTTATGACCACTAT…	462	1:12517515-12518481
TCONS_00045266	XLOC_029176	GCCGAAACTGCATTGTATAGAAAACCTCGAGCTTTCCTTAGTAGGCTCATGGAAAAGTACAAGTTTGTTTTTGCGTTTAGATGCTTCGTAGATTCACATAAAGAGTGGAACATTACCAATTAGTCAATCATATATGCGTGCATGTCCATTATTTTTTCTTCTTTCTCATGTCTGATTAGATTGTACTGGTCTTGATTATACTAGACAATAATATTTTTTGGTGGTTACAGATGGCAATATGTAATTAAGTATTTTTGTATATATTAATTGTAAAATACAACTATAAAATTTTTGTAGCAATGTAGCGTCAGCTTATATGTTTTTGTACTGCCAACTCTGTATGTCTCTTTCTTACACTGCTATCTCATTGTATAGTCGTCACGTAAAAGATGGTATATG…	454	5:2348670-2349123
TCONS_00050141	XLOC_032332	CCAAAACGCTCTTTTTCGAAAAAGATGGCGTTTTGGAAACCATGGACTGATCCAACGATCTCGCATCCTCTTCTTCTTCTTCTTCTTCTTATAGTTATGGGTATGCGAATATAGAGAAGCAAAGACAGAGATTGCCATTAGTAGTGTACAAATTACAGAACTGAGATTCTCTTTCTTGGTGCTACCATCATCATCGTTGGTGTTTTTGGCTGGGCTCAAGGAGGACTAGTTTTTGCTTTGGATAAGGTAAAGAAGCTGGATGGGCTCAAGGAGGCCGAGTTTTTCGACCATATCACAAGCTTCTGTATGAGGTATTGCTTTCTTAATTTACCATTTTTAATAATTGATTTTTTTCAGAAAAAAACAAGAATTTTTTTTTTTATCATTTTTTTTGAAGTG…	454	5:26117713-26118412
TCONS_00050399	XLOC_032508	CTTCGGAAAATAAATGGTTCAAATTGTTTGTCTAAAAATGCACACATGAATATCTTGTGGTCTCACACAATTGTAGGAAACAAATTAATATTTGTTGCGAAAATAATGTTATTATTTTATCATACGAAATCCTAGAGAAAATGGTGGCAAAAGAGGCAAAGACTAAACTAATGAATTTAAAATATGAAAATGATGGAATGACTGGTTTACCAATATTACAGTATATTGTAATTTTATAAAAACGAATCCTGAAGAAGAGGGCAAACCCCAAGACCACGCAAATCAGTCTACAAATATGAAAATTTCCAATAACTAGAAAAACATGTGCATTTATCTTTTTCCATCATTCGGATTTTTACAATGGAAATTTTGACCACTGAGCGCAAGTGTTATAGTATT…	462	5:26646270-26646731
TCONS_00003553	XLOC_002199	TGTTTCTATATCCTCACTATTTTGTTACGAAAAATAAATTTTCGTAAAGAAATTTCTTAAAAGTATTTGCTGGACCATTTTGGAATACATATCAAAACAGAAAGAGTATGATCCAAGCAAAGCTTGTGTTGTGAAGTAGTGCGGTAAGCTAGTCGTAAGGAGGCGTTGTGCCAAGTCTTTCGAGAGTATTGAAGAGTATGGGCAAGAGAATAACAAAGGGTCTCTTGTTTCCTCAATGTTGGTACAATCAACCTGCTGTCTCGTGTTCCACTTGTTGACCCGATCCCCTGCTGCTGGACCATGACATCAACGATAAGTACATTATCAGCTGATGTGCAATCACGCGATGTAAGACATATTCCATCTAAATCTAAAACACGGTCTATTTTGACATTCTAG…	492	1:16437923-16438414
TCONS_00012922	XLOC_008168	TTCGCAGAGCCGTAGTTTATATTTTGATGATAATTTTATGACTTAAAGAGTGAAAGCTATAAATATATTAGTGCAGAGCTGTGCAGGCGCATTTGAAAATGAAATTAAAAAGAAAAAGAGATCCAAAGAAAATTAAATGCATCTCACGTTCTTCTCATTCTGGTCATCTCTCCTAAATCCACGTGAACTTCACGTGCTTTTCACGCCCTCCTCTCTATCGACTTGGCGTTTCCTTT	236	1:108020-108325
TCONS_00024830	XLOC_016000	GAAACCAACAAGTTTCAGATTCAACAAAGAGGAGTTTTTGGTTTTGGAGTAGTCTTTTTCATTTACTGATGTTCGCACGCACAACCATTAATTAAAGATGCAGTTTTAAGCAAGCCAGAACAAAATCTTCTACCCCGAGAAACCGTATTCTCGGAAGATTACATCGTGCATCCTCAAAACTCATGTTAACATGGTAAAGCCAAAATCATTTTCTAAAAAATTAATTGAAATAGGCTAAAAGGTTTGCTGCAGAAATCTAAAAACAATTTCAATTGTTCAAACTGAATCATTCGTCTAATGCATTATTATGCAAGTTAAGCAATAAATAAGAACAAAATGCTGACCCTGAGAACATTAAAATTATGACCTGGCTTTTCAGAACCATGTTTTATTGATTTT…	670	3:17853945-17855005
TCONS_00029361	XLOC_018914	TTTTTTTTAGATTAAAATAAATAAATTGAAGAAAGATTGTCGAAGAATCTAAGTGATTAGCAATTATGAGAATGCTCCCATTCTTCCTCATGGTTTTGACGTTAGTCTACTAATCCCAATCTTTTCAGTCATCTCCAATCTCATGGCTATTACGAAGAAATTTGTGTTACGTTTGTTGTATCAGATGGGACAGCTCTCGCTAAAATCAATTCTAACACCTACAACAACCTAGAGGCTGAACAATATAGAGACGGGTGACTCTTTCTTACCGATTTGAAAATCGATGAGTCGAAGATTTCATATGCTTTTGAA	312	3:15438190-15439921
TCONS_00029362	XLOC_018914	TTTTTTTTTTATTAAAATAAATAAATTGAAGAAAGATTGTCGAAGAATCTAAGTGATTAGCAATTATGAGAATGCTCCCATTCTTCCTCATGGTTTTGACGTTAGTCTACTAATCCCAATCTTTTCAGTCATCTCCAATCTCATGGCTATTACGAAGAAATTTGTGTTACGTTTGTTGTATCAGATGGGACAGCTCTCGCTAAAATCAATTCTAACACCTACAACAACCTAGAGGCTGAACAATATAGAGACGGGTGACTCTTTCTTACCGATTTGAAAATCGATGAGTCGAAGATTTCATATGCTTTTGAA	312	3:15438190-15439921
TCONS_00050376	XLOC_032485	AAAAGGTTCTTTACCAAAAGGTGAGATAGTTTGCAACAAAGTTCAAAGAGAGATTTAGTCAAAGTAACGGTAATTTTCAGATCTGAAATCGTTACACTTTCCAACCACCACAGTTCATCATTACAATATGAGAAGGTTCAAGACAGTTCAAGACATGGCAAAAACAAAAGAGGAAACTTCTCAAAAAGGTTCAGACAAGAAGGTACCCGACTCTTGAAGTAAATGTTGAGGTAAGTAAAATACTACTTCTTAAATGGACCTTTGACGAGAGAAAGCCCTTGTCTTCTTGTAATAACTACTCAATAGTTTACCAGATCTGGTGGAAGAGCATTCAAAGCAGGAGGAAAACAATACAGAAACCATAACACAAGCACAGCCCACCAAACTTCAAGAAAGGAG…	482	5:10553668-10554149
TCONS_00012931	XLOC_008177	CCAGCTTAAAAAAAAATCTAAAAATGCCGTGGTTAACATATAAACTTCATTTTGTGAAATACCGGATTTGATTATAATAATGTGATGCTTATTAAAAGACCTAGTAAACTAAAAGACAATCGTCATAGAGATTTTTTGTTGCTGCTGTTACAAATAGAATAATAATTAATGAGAGACAAACGAAATCGTCACCGGCCTAATTACGTTACAAGGTGCATAAGCACTACACGTCCGTTCACACTTGTTTGTCTATGTTCCCA	260	1:6174246-6174505
TCONS_00039048	XLOC_025149	TTTGAGTTCTATTAAATTTGAATGATCAAAACTGATTTAAAGTTTGTGGAAAAAAAAAGAAAAAAAAAAGAAGAAGAAGAACGATGATAATGAAGATGAAGAAGAAGAAGTAAAACACAGGGGCAATTTTGTCAATTCAAATACTTGGAAGTACCTATTCTTGTAAGCCCAATAGACAAATGCCCAATATCAAATTTTTTGTCAAATAAGTTCCTATTTTAACAATAGCCCCATATTATTATACCTTCATCACATATATGCATGCATTAATCGTTTTGTACAACTTTTAAACGTAAACACGTAAGCACTTTTTATGTTTGTGTATACACAATATTTATGTGCTTTTGTCTATTCATTGTTTTGTTATTCTTTTACGTAAACAAATGAACACATAACTTT…	489	4:11374780-11375268
TCONS_00012961	XLOC_008207	TTCACGTTTCAGGCAAAGATCATCGCATAGCATATAGTTTTATCAACCATAATCCAGCATGGCTTAATTTTTTTTAATATTTCTTAAGGAAATCAAGCGTTGGTGACTCGTCGTTGTTCATGCTTGATTTGGTTAGTTCAAAGTTGAAACTTACAAGTATTAGTAGATGACTGATTCATCGAGTTTTAAAATAATAATCACGCAAAACTCGAACCTAATATTTCCTGAAATATAATGGCTCAACTTTGAGAGGTGTGGATTATTTTATTTTGTAAGATATCTTGCTATATGGCTTGCTGGACCATCCCATTTGTGTAATGTGGAGACAATCC	332	1:30157941-30158272
TCONS_00050364	XLOC_032473	TGACCGACGACATGTTTTGTCAACAAAAGAAGTTCGATATTTAATCATATAATTAATATTGTACGTATTAAATGGAATCAAACATGTAATTTTCATGTCGCAATCTGGATCACGAGATCTTTCCGCAACATGAATGTCCAAACTAGGATCCGATGAATCACGTTCTTTGGGTCAACTCATTTTCATTTAATTAAAACAATATCCTAAGATAGCGAATTCTATATTTTTGGGCTCATCATACTCATGAAGTTAGAATTAATTCGAGCAAAAATGTATGTACGCTCGATACATTTTTCTTGGTTTTTTTTT	309	5:4589488-4589796
TCONS_00050391	XLOC_032500	TGATCCTTGTTTCCTCGATTAAACAACGATATTTGGAAGATATGATTCCTTCTCAAATACCGGTTTAAGCTAAATCATTTAACTCTTTTTTGGATAGTAACTCAAAATTTTGAGCAAGAGGCGATCTTTTACACATTTTTTTTTTGATGATCCATTTACGATTTCTTTGTTATTTTTTATTCTTTGTACTATATAAGCATAAGATAGATTAACATAATTCTTAGAACTCTATATAATAGTTGTCTACTACATTTGTCCTTCCAAACCATCCAACGTTTTTG	281	5:20385980-20386260
TCONS_00031275	XLOC_020147	CTTGTTAACATGCAAGTAGGTTGGTAAATAAGATGACATGATAATCTATACTATTAATTGGAAACATTTTGTGAAATACAACCTCATGAGAGTAGTTTAAGACTAAGTAAATGATTGTTTGCATGGGTAATTAGGTAATTAACAACTAGTACAACTAGATAACGGACAATTCCTTCTGACCCTTATTAGATCCACGACATACGAAAATTCTTTCTCATTTTCCATGCGCTTGATGAAAATCTTCAATATCTTCTCTGCGTAAAATCCTGGCGAACGGCTATAATTGTACATCGTTGTAGATCTCCTACACACTTGCCTCGATTAATATGCAAATCTGTTAATAAATCGGAGTAACTGGGATTCGAACCCCAGACCTCTCGGTGTAGAAGTATTAATGAA…	424	3:15873237-15873660
TCONS_00017438	XLOC_011101	GATTTTTTGGCTTACTCTTTGTAAAAAAGGGACTGGCCAGACGATTTTTCCAAATAATCCCAGATTTTGACAACATCACAAGTTAAAACCAAAATCGTAGAGTTGCTAAGACTTGTTTGATTTGATCTGTAATTGGAGGAAAGGTTTTGTGATGATGGTGTTTGACATATAATGGCTGGGATTTGTTGCGGTGTGTTGGGGAGATTGAACCGGCGGCACTAATGGATTCAATTACTCGAGCTTTCAATGAAAAAATCTGGGATTTGAAAAGGGAAGGAGG	280	2:1263959-1264896
TCONS_00021209	XLOC_013600	TGGAGAAAATCTAGTTCCACTAAAAGGTTTATGACTTATGAGTTATGACCATGTGGATTAGGATGGCGAAAGTGTTGAAGTTGCTTAGTCAAAGTGGTTAATTTGTCAAATTATATTCTCCTAATTGTAATGAGAAAGAGAAAGGTTATTTTTTTTATATATGTAGAGGAATAAAAGATGAGAATAATAATTTTTTATAATGGGATTTTAATATAATTGGCATATTTATTTTAAACGCCTTCTTCATGTAATTAATTTTATGAAACCTCCTTCAAGC	277	2:11963529-11963805
TCONS_00014392	XLOC_009253	ATTCGATATCACCATTAGGTGCTTTAACCACATGGTTAGCAACATGTTAATCTATATTATACATTTCCATAAATAGGTTGAGGACACGTGTCTCCATACATGTGTTTACAAATATCATGTTGTAGCTTTTAAGGCGATCTTGTATAACTTCGTGGTGGTCCAAGGTATACATGGCACAACATAGAAGCATTGTGTCAATATAATATTTTCTTAATCAAATCGAAATAATTGTTTAGCTCAAAACTTTGATTGGTTCACATATTATATTGTATATAATAACCTTTTTCCTTCAAGAAACAACCAGTAAGATCTATATCAGCTGTAAAATAAATACGCAAGAACCTATTAACTCGACTCGCCATTTATTACTAAATGCGGTAGTGTCATTAGGACCAATCT…	433	2:8057201-8057801
TCONS_00014393	XLOC_009253	ACCATTAGGTGCTTTAACCACATGGTTAGCAACATGTTAATCTATATTATACATTTCCATAAATAGGTTGAGGACACGTGTCTCCATACATGTGTTTACAAATATCATGTTGTAGGTAATGATTCTAACAAGGACCAGCTAAAAAGAAGCTTTTAAGGCGATCTTGTATAACTTCGTGGTGGTCCAAGGTATACATGGCACAACATAGAAGCATTGTGTCAATATAATATTTTCTTAATCAAATCGAAATAATTGTTTAGCTCAAAACTTTGATTGGTTCACATATTATATTGTATATAATAACCTTTTTCCTTCAAGAAACAACCAGTAAGATCTATATCAGCTGTAAAATAAATACGCAAGAACCTATTAACTCGACTCGCCATTTATTACTAAATG…	457	2:8057201-8057801
TCONS_00039041	XLOC_025142	ATCCGGTCGGCTTCGATAGGAAGAATGCCCCGATGTTTTACAGAGTGAATTTCTCCCGATCCATGTAGAATTGGGCCACCACATTGCATGATCCGAGTTTGAAATGCTTTCAAATTAATGTCAGGGGGTAGTTAGGCCACCTACATTTCTGACTACTAGATAAACATTTGGGCGAACATCCAAGTAACAGACGTCCCATATTTGTTTTCAGGAAAAATCGAATTTGGATCTGGCAGTTTCACCTTTCACTAAAGATTTTTCTATCACTAGACCACAAAAACTTGGGCATATTAGTTGTATTATTGCAGTTCTCGTTTAATTAAGATTTGTATTATTTTCTGTCTTTGATTCATATTATTCATAGTCGG	368	4:5650284-5650651
TCONS_00014106	XLOC_009078	TCCTTGTCCTTATTCTATTTATCAATTTATTTCTGGTTTAGTTAGTAACTTCCAATTAAAATGTTTAAAATATTTTTTTAATTTCTATATTTATAAAAAACAGACATATAATTTTATTATATATAAATATAGTTTCCTTCCGATCCTTATTAAATTCACGACATATGACACCTTCTTCTCTTTCTCCATACGCTTGATGGACATGTTCAATATCTTCTCTGCGTAGAATCCTGGCGAACGGTTATAATCGTACATCGTTGGAGATCTCCTGCACACTTGCCTCCATTAATCTGTAAATTTGCTAATAAATCGCAGTAGCTGGGATTCGAACCCCAGACCTCTTGGTGTAGAAGCACTAATAAACCATTGGTCAACCATTGGAACAAGGGAG	391	2:6731301-6731691
TCONS_00039050	XLOC_025151	CTTGAATCAAAGACTTTGACATAAGCGAAACCATTGGTTACTTCTCTAAATTAAAATGAAATGGTAGTCTTCTAATAAATATATATGTTTAACAAACAAATTGGCATAATTTGATCGTTCTAACCAAAGATAGGATTTCGAATCCAAATTGGATGGGATGACTAGACTATTAGATATTTAGATCGATCACCAATCAAACAAAATAGGCGTGCTTTTATATTCATTAAGCTGGTTTAAAACAACAAACAATCCAGCATTTTTAATTTTAGTGGTTGAATAGTTAAGTTAATAAAATCAAAGATAAACAGAAAACAAACAGCTAGTTTTTCAAATTTTGGCGTTTAATTTTATTTGGAATATTTTTTTTTAATAAAACACACAAAAAAAAACTCTTTTGAC…	475	4:13673847-13674321
TCONS_00031268	XLOC_020140	CTTTTTTTTGGGATATCTCTAGCTAAAGTGTTATTATTATACAGTTAATAAAAATTTGGAAATGTTATATAAAGTTTTATAAGTTTGCATATACATTTTTAGGCCTATAAGTTCAGGTTAGATTATGGTTTTAGAGTTTTGGCTTGGAGGGTCCATACATGTATTTTATATATGCGGGTCAGGTTTGGTTTTGGTTACTTTGGTTCGGGTACCCGAAATATCAAAAAAGTTGGTTAGATTTGAAAAAACTTTGGTTAATTTTTGGATTTTTTTTGGTTATTTTAAGTATTTTAGTAATTTTGATTTATATATAATATTTGATATATTTGGATTTATAATAATAATTTTTGGCTACATCCAGTCTATAGTAATTATATTTCGGGTTCAGTTTGGTTATTC…	1493	3:10962138-10963630
TCONS_00018188	XLOC_011722	AAAATTAAAGGAAATTTTACTAAATTTAAAGATAAAATTAGGATATCATGAAGAATCTCATGGAGTTCCATCGATGGAGTCTCCGAATTGATGGTCTCGATAACCTGTTTGGCATCTGAGACGATTGCAAGATACGTGATCCCTAGTCGAAGGCTCTGCTTCAGTGCCAGTTGAATGGCGATTGCCTCAGCAACAACCAGGGATCTGATATGGGAATCCGATGCTGATCCTTTGCTGCGAAAACCAGATCGACGGAATTTGATGATCCAACCGAAACCTGCAGATTTGGAGCTTTCAGACCATAGAGCATCTGTGAAACAGAGATCGCCCAAACAATCCAAGGCAGCAGAGGCCCTGCGTTTAAGCCCGTTGGAGGAAGACAAATCAAGAGTTTGGAGG…	632	2:6438836-6439639
TCONS_00050381	XLOC_032490	ACCACCATATTTATAGTTATACTATCTTTGAAATGACTACCTCTCTTTTTTTTTGTCACAAGAGTGTTGATTTTATTATATCCAACAACAAGCCAAGATCAACAACATTCAAACAAAGCCAAATTACAACTAAACAAAATCCAAAACTTTTTAAAATGAAAAGTCCAACTAGAAACCCAACAAGAGAAAACCACAACAGGAAGAAAAAAGAGGTCTTGCATTGGAGGAAAGATCACGTGTCACGAGCAGATCCTTTGATGAAGACACGTGGAAGGAGGAAGATCTGGGTAATCGTCGGTCGTCGTTGAAGATGTTTGTCGACTCCAATGAAACCCAAAACCACTGGAATATGTATGATGATCGCAAGTCAAATCGTCGATCCATCAAGGTTCACAATAA…	578	5:14822036-14822613
TCONS_00029565	XLOC_019078	TTTGAAGATAATGTCGAAATCAGGAAATCTCCCCAAAACCTCCGAAGAATAAGGAGAATATCCTTAGGACGATTATCCTCTAGAACCGACCTAAGGATAAATAAGAATCTTCCGAAGAATATCGCGAGAGAGGCGGTTTAAGGATCCTATATAAAGTGCCTTAGGGACTTCACAAAAGAGATATCTTTGGATACTCACAAGAAACACATAACTTTATACATATTGAGAACTACGAATGGCTTGATCCCTTCACAGGGTACGTAGGCAATCCATTATGGATGCAGCTATACCTTTTTAAAATCCTAATTCTTTTTCTGTTCTTGAGCAAACCCTAATGTATTTCAGAAGAGATTAGAACATCTTTTGTAATCGAGTCTTGGATAGAATACCTAATGAAGA…	830	3:16714564-16715393
TCONS_00009618	XLOC_006026	AACGTCTAAATGATCCACTATAAATAACCATCTCATATCGAACAATTACCACAACCACAATTTGCCTCAGTCTAAATGATCTCTCAGAATTTTTATATAGCAAGAGCTTTATGAGCAAGCTATTGAGTATGAGAAAGGTTCGTTAATCACTTCTAATGGAGCTTTGACGATGCTTTCTGGTGCTAAGACTGATCGAGAGATAAGCGTGTTGTTAGAGATGCGATTACTGAGGATGAGCTTTGGCGATTACAGAATTTTTATCCTCTATTTTGGTTTATTGATTTTTGTTTTTGATTTTGATTTTGATTTTAAGGGTTTGTCTAATATTGAAATCGATGAACATACTTTCATGGTGGTGAACAGAGAAAGAGCTGTTGATTACTTGAATTCCTTGGAAAA…	763	1:13212261-13213127
TCONS_00021194	XLOC_013585	CGGTAATGCACAAACATCATCATTACGTCTCTCTATTTGCTAATTTGCATATTGATCGTAAGAAAAAGAGAGAAGATATACAAACTCAAAATTAATGTTTAATACCTAATTCCAGATATACACATTAACACGTCAATTCTGTAGAATGGTCTTTCGTACAAAAGAGATTCTGTTTATACATTACACAAACTTTACGCCTGTCTTTCCAACAGCTAGATCTTCGAATTTCATTCCCAACCATAAAATGTAGTCAAGTCACCTCTTCTTATAACTTAGGTTTCATAGAGTTCTTATTATAAGGGCTTTTCTTGAAATCTCCTTTTAATCGTGTTTCTGTATAATATGAGATCGACAAACATAAACCAAATCACGATCAAACGAGAAGGTTGATTATATTCA…	698	2:110354-111051
TCONS_00012941	XLOC_008187	GTTGAGATATAATTTATAAGGGTTTAAATATTAATAGTAAATAGTAAAAAGATTTTTGGTCAAAACTCTTACCAAAAATGTATATGTAGATTATAAGACAGTGCATATGACTTTCAACAAAGCCCAAATAAAAAGGTACAAGAAGAGTTATAGATTAAGAACGTGTCCGATCGATTGGGATAAGTTGAGGACACATGTTACTTCCACAACCTTCACAACATGCAAGAGATTCCAATCCGGTGAATCAGAAACGTCGTCGGAACAAAAATCAGGAATGAATCTTCTTTTTTCTTCACCGATGATGACAATAAATGGTTATACTAGTCTCATCCTCATGATAGTAAAAAAAATAGATTGAATTAATCAAAACCTTGATGATCCACGTGAATCTCTGAAATT…	854	1:13602956-13603809
TCONS_00013972	XLOC_008978	ATAATGTACTGTTTTTACAATTATATATTTGTTTGTGTGTGTTTAGGTCATGTAAGCTTTTTAATATAAACAAGAAAACATATTTTTAGAGAAAAAAATCGCAATGTCATCTTCCAAATTTGCTATCTTTTGTATCATCCTTGTTTCCATGGCTAGCCTTCATGAATGTAATTTCTTCAAAGACCTTACCAGTCCATATTTGAAAGATCCATGTTATTACGCAAGAATTAAACAATATTGCTGCGAAAGTACTGTTCCGGGTGAGGGGATAAGCTGCTATGACACGGAAACACAATGTAGGAATGATTTTGCCAATAATCATTGTAATCCTTATGCAAAGAAGAACTAAGAAACTTGACGAATAGTTATACGTACTAAATATTTTCATACGTTTTACTC…	479	2:5920475-5921065
TCONS_00021196	XLOC_013587	CGGAGAGGGAAAATCGGCGGAGGAGAGGGAAGTTCTAGGTTTTCTCGGGAGAGAGAGGTGATAAAAAATGAAAGTTTTTTTTCTTCCTCTACTTTAGCCAAAACGCGTTTCTAACAACAATCAGCACGCACCACGTCATTTGTTATTGGGTATCAAAAATATCAATCAAGTGATACGGCTAAGACCCAAAAATATTGTTTTGTCCATTTAAAAATATTTTTTGGGCTTCTGATACTCAGAAAATATCACCGCTGGGCATGGTCTTACGTTCACCAAATAGGGCTGAACTCTTGTATTCACTTTTTTTATTGTTAAATTTTTGAAAACTTTTTCGACTTCCCTTTGGGGTTAACCGATCGAGAGGGAAAATCAGCGGAGGAGAGTGAAAATCGGCGGAGA…	1157	2:2605749-2606905
TCONS_00045989	XLOC_029588	AAGTCAGTACACATCTCACTGAGATATGATATTCAGTGAGACATTTTGTTCTAACTTACAATATTCTGCATCAAAAAGTCCAACGTGCAGACTGTATCTTTCCCTCTTTTAATCAGGTAAGTGTCTCTTCCGCCTTTCAAAACAAGTTTCAGAAGACCAAGAAAATGGAGTAAGTGTACGTGATCTTTCTCAGGAACCATAAAGAAGGCATTGTGTACATGAGTAAGATGAACTAAAGGGTTATTATCTCTCGAAGTCCACGCAATTCTGATTTTGCCACCCATTTGTCGTCTAAAACCTCATTCTCATCTTTGAAACCAAATAGGCATGATTGGAGCTTTTGGGGTGTGCGTCGTCTTCAACACTCCTATTTCCAAGTGGATCAATTTTTCCTTTATA…	1586	5:5040877-5043485
TCONS_00045990	XLOC_029588	GCACATCATTGTGCAATGCTTGATGGGTCGAGGCTCGAGCAAGGCGAGAAAAGGAGAGAGAGATGAGGCACCAAACGTAAGTCAGTACACATCTCACTGAGATATGATATTCAGTGAGACATTTTGTTCTAACTTACAATATTCTGCATCAAAAAGTCCAACGTGCAGACTGTATCTTTCCCTCTTTTAATCAGTTTCAGAAGACCAAGAAAATGGAGTAAGTGTACGTGATCTTTCTCAGGAACCATAAAGAAGGCATTGTGTACATGAGTAAGATGAACTAAAGGGTTATTATCTCTCGAAGTCCACGCAATTCTGATTTTGCCACCCATTTGTCGTCTAAAACCTCATTCTCATCTTTGAAACCAAATAGGCATGATTGGAGCTTTTGGGGTGTGC…	1634	5:5040877-5043485
TCONS_00027561	XLOC_017613	CCCGATCTCAATTTCTCTTCATTCTCTTCATTCTCTCTCACTCAAAAATTCTTCTCTCCAATCATTTATGGATCGATTGTGTGAGAGTGATCCATGGTATGATGAGATGAAGAGCGCTAAGAGGATAATACAGCAACTTGAAGAAGTTGCAATGATGGAAGGAATTCCGGCAATTTGTCCTTGTGGTGGACAAATCCTTGACAAAATCTCTGAGAACGATGGTGACAAAGGAAAAAGATACTATAAATGCATCGTGTATAAGAATGATGGGTTATACATTCGGAAACTTTGGGATAAAGCTATGGGATAGAGCAAGTTGATAACCATCACCAAAAGATTCAAAGCTTGGAGTACTCTAACCAAGAAATGCGTTCGGAGTTGGATGAGATCCAAAAAAAG…	633	3:4929136-4929842
TCONS_00031252	XLOC_020124	CAAATTTTTTTAGTTGAGATATACATATAAAAATCAAAAATTTACATATATATATTTTCACTAAATATTTATGTTTGGTCAAAAAAAGTTTTACATATCTAAAGAATATTTGTTGTCAAAGCATATTAGAAAATTCACTGCAAAGTCCAACACAACGTTATCGATGAATGGTGTACCGTTTCTCTTTTTTTGTTTTTGCCTTTGGCCTTACCATGATGAGTAACACAGGATCCGTTAGGAACAGAAATGTACTGAGTGACAAAAACGATCTTATATATAGTCCATTGCAAATCCACAGACCAAGATATGGGATACCATATCTCTCAGGTAATCTTAACAGTATCTGTCAATATCAGAAATGTCATCAATTCCGAACGGTAATCTTAACCGTACCACGTC…	517	3:3254995-3255511
TCONS_00015426	XLOC_009909	GTAGTAGAGAATATTACGTGATTAGACACTTTTTTAAAAGTTTGTTCCTAATTAGGCACTTTAAATGGAGAAGTCACTTTAGATAAATTATTTTACTTATTTACCCTTTAACTACATTTTTTCCATCGGTCATTTCTTCTCTCTCCTTTTCCCATCTCTTCTCTATTTTTTTTTTTTCTCACTTTATCGAAGAAAAAAACATTTCCCAGAATATCTTCAATTCCAAATCTGCAATTAATCTCCAAATCCACTCTACGCGATGGCTTTCTTTTTTCTCTGGACTAATTAGAGAATATGAGCATCGAGATTCCGGTTAATCGAATTTCCTGTTATTATGGACATGATATACAAAATGGATATAGAACAGTAAAAAGAGACCTCTACCTTCAAAACCTTATG…	795	2:12811686-12812939
TCONS_00032587	XLOC_021080	CCAAATTATTTATCCTTTTAGTCCTAGAATTTGTTCCAAATTTGATAGTATATAGCATCATCATCAAATTGATCAATTAAAATACGTGACCTATAGACCATAGAAACAAATTATTTAGTAATTTTTTTATGGTATATAGCAAATGGAAATTGTTTTTATGGTTTTCAAAATTTTTTTTTCTGGTCAATTTTTTTTTTATGGTTTTCAAAAAATGGAAATTATTTAGTAATTTTTTTATGGTTTTCAAAAAATGAAAATTATTTAGTAATCAAAATGGAAATTATTTAGTAATTTTTTATGGTTTTCAAATTTTTTTTTTTCTTTCTTCCCGACCTCTCTCCCCTCTCCTTGTTCGCCCTAGCCGTCAAGGCCATCTTCCTCCTCGTTTTGGCCGGTGAT…	1859	4:7389326-7391184
TCONS_00050375	XLOC_032484	CCAACATTAAATTCATATGAGCCTCTGTATTTCTTATTTTCTATCATATACAAACGGAAATGAATTCATGAAGATGAATTTCAAATTTCCAGAATTTATTTCCTCATCACTGCAAATCCGGAAAGAAAATCACCGCTACCATATTTGCATCTTTATTTCGATTTTGGAAATCAAAAGGGAGAAGGGAAGCCACAAAGGGTCTAGTCTCTATCATCACCAATCTCAAACATGTAAATTTTCAATTTGATTTTGAATTAAAGAGGTTGATTCAATTGAATTAAACATGTAGAATTCTATCATCAAAAATCGAGTTTAAGTTAAACATGTAATCGAAGAGGTTGATTCGATTTAATTCCCCAAACATGTAATTGATTTAATATGTGTTTAAAATTGGAAATC…	700	5:9846681-9847380
TCONS_00031263	XLOC_020135	GGCGAGAACACAATTTTATGGTTTTGACGGGAAAACGCAATTCTCCGATTTTACGGTTTTGGCGGGAAAACGCAATTTTCTGCCAAAATCGTAATGTTATTATATTGGCGAAAACACAATTTTACAGTTTTGGTGAGAAAACACAATTCTCCGTTTTGGCGGGAAAAAACAATTTTACGATTTTACCCTTTTGGCGGAAAAAAACAATTTCATATTTTTCCGCCAAAATCGTGATTTTATTGTATTAGTAAAAAAAACACAATTTTACCGTTTTGTCGGAAAAAATCAAAATGCAAAAACACAATTCTTTAAAATCATGATTTTTGATTTATCAATAATAAAATGGGTTGATCATGGACTTACCCACATGGACATGGTCTTTACTGGGCATAGACATTT…	714	3:10031649-10032362
TCONS_00021205	XLOC_013596	TCGCGTTGGTAAACTAATAAAGAATTAGAATAAATCGTTGAAAATCCGGCTAACTTAAACAATGAATTAGATGCATGTAGTTGAAGTATGTTATTTCTTGAGTTCCGATTGTTTGTCTTTGCTTGATTTCGACTTCTATGTTGCTTGATGTTTGTTGCCATCACCGAGTTCATATTGGACTGGGATGTGCTTGGTTGTTTTGTAGGATCCCTTGGATGCGGAATCCGAGTATTTTAGGCGTGTGTAGAATAGTGTGTTGTTGTTCCGTTCTGTGGTGGATGCCTATGAGCTTTGATCATGAGTGGTCAGTCATGCTAAGGTATGGCCCGGAACCTAGGCCGGGAATGCATGACGATGCATAGTTCTTATTGGTTTTCTTTGTGGATTCAATAAGATGTG…	856	2:6963635-6964490
TCONS_00039039	XLOC_025140	CAAAAATCAAGCCAAAAAAATAGATTTCTTTCCTTTTTCTTTCTTCCCTCTTCAACAAATCATCAGCTTTTATGAGAAAGAGAGATTGAGATTCAGCTTTTTAAATTTTCCGCGTCTGTTTTGATCTGATTTGAAGGAGAATTTTTTCAGACCATCAATTTGAGAATCTGTCCTATCTGGCTGATTTGGTTACATGACTCGTTGAATGCTTGAATTGGATTTGGGGTTTGGTTTTCGTTTTATGTTTTTGCTGTTTGTTGCAAAATTAATCTGATTACTTGCTCTTTGATTTCTTTGTCTTGCTTCTCCAATTTCATATTCGAGATTATTCTCTTGAATTGGAGATTAAAGCCTCGTAGTGGACTTCGAATCGTTTGATAGCAATGGTTGAATCACTAA…	969	4:4657544-4658512
TCONS_00024718	XLOC_015931	TAAAGTTTCGAATGTTGATCAATAAAAGAAAACATAGTAACCAGAAAATAGGACCACGATTAAGAGTGAAGCATATGGTGGATGGAGCTAACAATCTATTTTTCTTTTTCATACCAACTACCACACATTAATCATATACTTTTCTTGAATTAGGTCTAGAGCAATAAAATTGATTGTACCATGTTTATTTCTGTTTCTAACCAACATTCAGAAACATTTTTATTCGTAAGAAGAAGATGCAAGAAATGGGTTACAAGGTTGGAGGTAGAGGGAGACTCGGAGATTGTGGTGGGGTTCCTTAAGTCGGGAATCACAAACTCACATCCATTCTCTTTCTTAATACGTTTGTGCTATGACTTTTTGTCGCGTGGCTGGATAGTCCGCGTTTTTTCACGTGCA…	878	3:17331926-17332898
TCONS_00012946	XLOC_008192	CTTGCCTCAAATTGATCATAATATGTCCAATGTTGAGCAAATGTCTCTTGTTCATTCTCAACAATCATATTATGCAATATGATACACGATCTCATGATGATAGTCAAATCGGATATATCCCTCAAGCGAGCTGGTTTGCGAATAATTTTAAATCAATTATGCAGCACTCCAAATGCATGTTCGATGTCCTTCCGACATTCTTCTTAATGTTGTGCAATAACTTATCCGGTTCACTTTAAGGTAGCCTAATCGATTTGACGAAAGTAGGATAAAAATGATAGATACCATCAACTAAATAATAAGCCATATTATATGGACGTTTGTTCACAAAGAAATTCACTCTTGGAATATTTCCTTGTTCAACATCATCGAACACCGGCGAATGATCTGTGTCCAAAT…	848	1:16600271-16601118
TCONS_00021210	XLOC_013601	ATCTCTTTTTGTTTTCTCTGTTGAACGCTTCTTTCATTTTAGATCGACTATATTGTTTTGTTGATTATTTTTTTAATTATAAATCGTTAGCCCAAAATTGTGTTAACGTGTTTTTGTTCTTCTATTATATCTATAAATAAGTTGTATGAAAGCATGGAACGAAACTTTTTGTTGGTTTTCTCACTTCCTTAAGTAAGCGATTCTCAAACTTCTGAGATCATCAAATGAGTTCTTTTGTAACTTCTAAACATACTCGATCATCATGAACTGTATAACCATGCATGTGTAGATCTTCCTCTTCTTCAAAAGTTTCTAATTACACAACCTAATAAATATCTTTCCTTGTAACCACCAATCTCACTTTCCTCGACTTTTGTAATTTAAAAAAGAGAGAAGATT…	705	2:12867602-12868306
TCONS_00050393	XLOC_032502	GCATGGCTTAGAAAATAATTCCTAAATCCTGATGATCTATGAGATTTTCTATCAATGTAAACTTTTTTAGTCTTTGGATGAAAATAAAACCAATAAATAAGTAACAAAATGCCTTAGACATAGATGGTCGAAGCGCGCAATACTGGTATACAAGTTATGAGTATGAAAAAAAAAGAAAAAAAAAATATTATGCAACTGAATACTTTTCTATTTGTTAACAGAAATATCGTCAATTATTGTGTATGCATGCCTCTTCATCCAACAAGCAATTATTTCAATTTTACAACATCCAACTTTTTTGTCAGACAAAATAAATCTTGGCACCACATCTGATCCTGAACAAACAATACTTAGATAATATACAAGGTCTGGTCAGCATGTAGTTGCTGTCGATGTAAA…	711	5:21144115-21144825
TCONS_00031261	XLOC_020133	GGTAGTTTTTGATGTTTGCCGGCCGGAATATTTTCCGGTGAATAGCCGTCCCGAGTGGCTCGGACTTCTGCCCGGTATCTTTCAGCTTTGATAGTGGAGATAGCCGGTTTACGTCTGGCAAACCCAATTTCTATGAATGGTTTTGGCCGGGTTTTTATCTTTTCTCGCCGTCGATCGGTTTATACCGATTGCTTTTCACTTTTATTTCAATAATTTCTACAGATCTGAGTTAGGAATTGATTTTTAGGTACTAGATCCTAAAAATTAATAATTCTGGCTTGTGATTTTGGAAACCTCGATTTGCAGGAAATCTATCAAGCGGTTATTTCTTGGTTGAAAGATTGAAGAATATTCCGATGCATATTACCATTCCCTTATGTTGTGTTCTTTAGGAGTTCC…	648	3:9665646-9666293
TCONS_00042679	XLOC_027632	AATATAGACCATTAGATTGAAAAGTAAAAATTAAGATCTATGGCTGAGATTAAAGACAATAAATGGATTAATTTTTTGATGTTATAAATCTGATTAGAAAAAGGTATCTCTCTTCGTCTCTAGAACTAAATCTCTCTCTTTAAAAAAACAATCGTTTCTCCCTTTCTCCTTCCTGAAGATCGATTTTTCATAAATCCATAGTAGTTTAAAAAAGAAGCAGAGAGATGTTGAAAATCGTTTCTCATGGAATCAATCGATTATTCTCTATGAAGTTCTTTAATCCACACAACTTTCCTCAGGAACATGATAATAGTAGTAAATGGAGGTTTTTCCTATGGTTACTCTAGACGAAGGAGGATCTCCTTGTGTTGGACAGCTCTTACGGCGTTTGTTATTGGT…	846	5:18667572-18668860
TCONS_00048678	XLOC_031407	CTCTCATCGGATTTTTTCACCAGCATCTATTTTTTTTCCTATCGGATCTCCTCTTTTATTTTTTTCACCACCATCAGATCTTCTCTTTTATTTATTTCTCTCATTTTTTTGTCGTTTTTTTTTAAAGATAAATTTTTTGCAAGATAAATTTTCCTTTTAAGGTAAACAGGATGGGTTCTTAAGAGATATAGCATAACAGTTGATTCATGAAGCACATGGTCGAGGCATATCTAGTCGTTTAACAATCAAGAAAACGTTCAACATGTTGCATGAACACTTTGTTTTTGCCAAAGATAGGTAGAGATGATCATACCATTATAGAGAGTGAAACTTGCCAAAAGATGATATTTCATTTCTAATTTAGATTTTTACACTTTTTTCATATTCCTATTCACCTTA…	881	5:19452281-19453445
TCONS_00048680	XLOC_031407	CTCTCATCGGATTTTTTCACCAGCATCTATTTTTTTTCCTATCGGATCTCCTCTTTTATTTTTTTCACCACCATCAGATCTTCTCTTTTATTTATTTCTCTCATTTTTTTGTCGTTTTTTTTTAAAGATAAATTTTTTGCAAGATAAATTTTCCTTTTAAGGTAAACAGGATGGGTTCTTAAGAGATATAGCATAACAGTTGATTCATGAAGCACATGGTCGAGGCATATCTAGTCGTTTAACAATCAAGAAAACGTTCAACATGTTGCATGAACACTTTGTTTTTGCCAAAGATAGGAAATAATTTACCATAAAATTATTCTAGCTCAAGCATCACTAATTGTGGAGTTCTTTCGTGACGTTTGATAAAAAAATAAGTACCTTTTAGAGATGATCATA…	732	5:19452281-19453445
TCONS_00006561	XLOC_004130	AGTCACTCATGGCGTTTCATCTACTCAGACCAAAACAAAGGTTCGACTTGAACCCATTTCTGATCCGTATTTTCTCAACATCCTCATCAAGCCTACCCTCTCAATTACCGTCGAACTTCTTTACTAAGAAACCTCTCGTCGACCGGGCGAGGGATTCAGGCAATGTTTTTGACCGGTTTGCTATTAATCGATATCGGAGAGAGAAACCTTTCTAGGATGAAATACAAAGCGAGGTTTTAATAACAGAGCAGCCAAAGGAAGAAAAAAGGAGGAGACCTGGAAGACCCAAGAAGAAACAACTAGTAGAGAAGAAACCACCATTGGACGAAAAGAAAAGCAGAGCTGCAAGTATAGCAAGGAAAACTTTTACTGCTTTTGGTAGCTCTCTACAAAATGCAC…	643	1:30307849-30308638
TCONS_00031274	XLOC_020146	ATTCTGAAAATTGATTATTTGATTTAATATGATTATTCTAAATATGATTCTAATGATGAAATATGTTATTCTGCTAAGACAGGTATCAGCATGCGACTCTGATTTAGCTAGCTATATTGAGCAATCTATGGCGGCCGGCATAGCCAACAGATGTATTGTGTATCATGTTAGTCTGTTAGTGGTATTGAGGTCGGTTAATACAGTGGACCGTACTTCTTTATCATCTCGTTAGGGCCAGCATCCCTATCGAGTATATTATGTAAATATTCTGTTAGTATATGTGATATATCCTTATTTTTACTGTTTTTAGCTATGATTTGGGTAGTAGTTTTAGAGTCTTTTTGTTATTTCTAGAGTCTTTTTGTTATTTTTAGAGTCTTTTTTAGTCTTTTTCAGGTC…	1867	3:15791367-15793233
TCONS_00031287	XLOC_020159	TTGGAATCTGAGACGAGAGAGCAGAAGGAGTAATTAATGAGAGAAAGAAGATGGCAGAGAATACGAACAAAGAGGCATTAAATGCTATTGTACTCTCGCTCTTTCTCTTTTCCCTAATTACAATGCTACCCCTACCCTATTTATTTATGCACTTTCCTCTTAATTGGTTTATTTGGGAATTGTTGCAGATTAAACTACTGCAAAAGCTCGTTAAGGACCAGAATTTATATATTAGTAGTAGTTTGTATATGTAAACATAATACAAATTAAAGTTTGACAATTATACGTGTTTCAATTGTACACAATATAAAAAATTGGTTCTTACAGAATTAAGTTATATATATATATATATATATATATATATATACTTACATTAAAATCTTATTTTCTTTTGGTCCT…	670	3:22919193-22919862
TCONS_00013946	XLOC_008962	CAAAAATAAAATTCCAATTTTACCGTTACCATTTTAATTAGAGAATATTACATTGTGAGACACTTTAAAAAAAGTTATTTGTCGATTTAGACACTTTTAAGGTAGGAGGCACTTTTCTTAGACAAAATTCCCGATTTGCCCTTTAACTATATCTCTCCTACATTTACGCTAACAATTCTTCTTATTACGATTCTCTCTCTTTCTCGATACAATTCATCTCTCTCTCTCCCCCCCCCCCTCCAATTCAATCCATCTCCCCCAATTCAATCCATCGGTTCACGGCAATTTCACAACAACAAAACAAAAACATTTTTCTTTTCTCCTTCCTCACTCCAAAAACAAAATTTCACAATCAATCAATTGTTGTGAACCAAGCTTCTCGCTCAAATTGATTGTTCA…	1432	2:5763298-5765359
TCONS_00013947	XLOC_008962	CAAAAATAAAATTCCAATTTTACCGTTACCATTTTAATTAGAGAATATTACATTGTGAGACACTTTAAAAAAAGTTATTTGTCGATTTAGACACTTTTAAGGTAGGAGGCACTTTTCTTAGACAAAATTCCCGATTTGCCCTTTAACTATATCTCTCCTACATTTACGCTAACAATTCTTCTTATTACGATTCTCTCTCTTTCTCGATACAATTCATCTCTCTCTCTCCCCCCCCCCCTCCAATTCAATCCATCTCCCCCAATTCAATCCATCGGTTCACGGCAATTTCACAACAACAAAACAAAAACATTTTTCTTTTCTCCTTCCTCACTCCAAAAACAAAATTTCACAATCAATCAATTGTTGTGAACCAAGCTTCTCGCTCAAATTGATTGTTCA…	1503	2:5763298-5765359
TCONS_00045267	XLOC_029177	CAAGAACTACAAAAGTTTTTAAGAATATACCAACATGGTAAATTCGTAAATAACGGTGGAGAAGGATCGGGACGTGGATACCCAATTAGGATGGAGCTGGGACAGACTGTTTTTGGGGACGGCGTTATATGACTTTTTACCTTGTTGATTACTATGTTGTATGACTCATTTATTTTTCCCAAATACAGTATTGTATTATCACTTTTATGAGACATTTAATGACATTTCATATTTGGAATACATATACAAATGTTATCAATTAGTACAGCAAATTGTGGATAAACTTCAGACCTGCTTACATAAGGTCCACGTTAGAAACAAAATAAAAACATGCATCTAGTGCAATTGACTCGCATTCTTTAAATACTAAGGCATTTTAGGAATATCTCTCCATAATTA…	922	5:2354572-2355647
TCONS_00021197	XLOC_013588	TGAAGTTGGTTCACCCCTAGAGGGTGAACCCAAGAATTGTTCTAAATTTTATCATGTCATCTAACACTTCAAATTTTTTTTTAAGAAAATAGACAAAAAAATAAAGTAAATCCTCGACAAAAATAATAATTAATTAGTGGAGTCGAGTCGTTAAGAAAACAAATTAAACGGAGTCGTCTCTTTTCTTTTTAGGTTTTTGATTTTGTGGTCACTATTACGTGAATTGTTTTCAATAACAAAATATTCATGTAACTCTCTGATTTAAGGAATATGGTGGTACATACGGAGAAGGTTTAAAAAAATTGATTTGGCCACCGATGTCACCAAAGTGCACTTATCTTTTCGGTCACACGTCCTAAGAGAACTCCATATTACCTTCCGAGAAATGATTGTCGGAAC…	803	2:2607566-2608368
TCONS_00031256	XLOC_020128	CCAGAAAAAAAACACCATGCTTTGGTGGCTTGGTGCAAAGCCTTTGCGTATCAAAGGAAGCTAAGGCTTCCAGAGCTATAAAAGTTGTCAAAAACCAGCTATGTGATATTCAACAAAACGGAATGCAAATGGATCATGTATAGTACAATGCGTGGATTATGCAAATTAATGATTGATACGTACGTATCAATCTGGACCGAAATAAAACTTCTTTTTTTTTTTACGACCGAACATAACTTACGTATCTAATATGTTTGATATGCAAAGCAGCCCAAACAAGACCGTATATAAAATATACACAGTTATTTCTAGCAAAACTTGTGGCCTTAGCTTGGCAGCCCCGGAAAAATATGTAAGTATTATCGGAAAAGAATTGTTACGTTACTCGAAGCCGACCGT…	570	3:5813149-5813718
TCONS_00041650	XLOC_026858	TGGTTTTGTTTGATATGATATCTAATAAAGCATGTGGCCAATAAGATTAAAACAGACGGTTGAGATCTGGAGATTAAAAAGGTAGTTACTTCACAATTACAGGCCGTCCGATTGTCCCCTTGTTATTTCGACGGACGAGATTATATCTTGGTAAACAGAGAATCTCATTATCGACGAAAGAACGATGGCTGAGAATTCTTCCGGGCAAGGATGCATCAGATGTGAAGGAGACAAGAAATAGATCGGGTAGGGTATATTTCAATTGGGAAGAAGGAAAATCGAATCTCTTGTTTATAACAAGAGAATAATTGATAGATGGTTTGAGAGAGGTAAGAAACCTCATCAAATATTGATAGATGGTTTGAGAGAGGAATTTTCCAACAATGAGATTTGGTGGTA…	720	5:12913572-12915353
TCONS_00041651	XLOC_026858	TGGTTTTGTTTGATATGATATCTAATAAAGCATGTGGCCAATAAGATTAAAACAGACGGTTGAGATCTGGAGATTAAAAAGGTAGTTACTTCACAATTACAGGCCGTCCGATTGTCCCCTTGTTATTTCGACGGACGAGATTATATCTTGGTAAACAGAGAATCTCATTATCGACGAAAGAACGATGGCTGAGAATTCTTCCGGGCAAGGATGCATCAGATGTGAAGGAGACAAGAAATAGATCGGGTAGGGTATATTTCAATTGGGAAGAAGGAAAATCGAATCTCTTGTTTATAACAAGAGAATAATTGATAGATGGTTTGAGAGAGGTAAGAAACCTCATCAAATATTGATAGATGGTTTGAGAGAGGTAAGAAACCTCTTCAAATCCCAGAGATT…	997	5:12913572-12915353
TCONS_00048679	XLOC_031407	CTCTCATCGGATTTTTTCACCAGCATCTATTTTTTTTCCTATCGGATCTCCTCTTTTATTTTTTTCACCACCATCAGATCTTCTCTTTTATTTATTTCTCTCATTTTTTTGTCGTTTTTTTTTAAAGATAAATTTTTTGCAAGATAAATTTTCCTTTTAAGGTAAACAGGATGGGTTCTTAAGAGATATAGCATAACAGTTGATTCATGAAGCACATGGTCGAGGCATATCTAGTCGTTTAACAATCAAGAAAACGTTCAACATGTTGCATGAACACTTTGTTTTTGCCAAAGATAGGTAGAGATGATCATACCATTATAGAGAGTGAAACTTGCCAAAAGATGATATTTCATTTCTAATTTAGATTTTTACACTTTTTTCATATTCCTATTCACCTTA…	970	5:19452281-19453445
TCONS_00031251	XLOC_020123	AAAAATTGGGTGAAAAACACACAACACGAAGAACACGAAATTGGTTGAAGTCTAAACAAAATATACAAAAACAAAAACACGAAATTGGTTTTATAGTTATAGTCTTTCCGTTTCCGAAGATGAAACCGCGCGATTTCTAAGACTACGACACGATACCTTTTTTTTTTTGTTGGTAAACAAAAACAACATACAATGTGTAAATTTTAGCTTCGGTTCTTTTGATAAAAGAAGACTTCGGTTCATAGATGCAACATTGATATTAGACATGACATCACGAGCTTATAGGTCAGCAGCAATCACCTACACGTCGTCTTGAAGTGCCCGACTCTCATGGACAAAGCTTGCCGAATCTCCAAATTCATTCGAAACATCGTGCCATCTAAAAGCCAAATAACGTAT…	635	3:1746942-1747576
TCONS_00032211	XLOC_020814	TTTAACTATATTTTTTTCCATCGGTCATCTCTTCTCTCTCCTTTTCCCATCTCTTCTCTCTTTTTTTCTTTTTTTTTCCTCGCTTTATCTAAGAAAAAAACATTTCCCAGAATATCTTCAATTCCAAATCTGCAATTAATCTCCAAATCCACTCTACGCGATGGCTTTCTCTTCTCTCTGGACTAATTGGAGAATACGAGGCCTTGGTTTCTTTAAGATTGTGATTTATTTTGCAATTTAAATATTTGTTTTGACATAAATTTGAGATTCAGTTATCTAAGAAACTTCTTCTTCTTCAACAATGGCGGCTTGATTTGATTTTTGCTCTCTCTCATGTGTCAAACTCGTTTCATCTATGTAGCATCGAGATTCCGGTTAATCGAATTTCCTGTTATTATG…	875	4:5422442-5423533
TCONS_00039051	XLOC_025152	CAATACCGATATATTATTTTGTAATTTAAAAATTCATTGTTATCTTATCCTCGCAAGAAACACAGATGTTTTGGATCAGTTTGGGAAGCGAAGAAGTATGGGAGAGAAGTAAAAAACAAAACAAGTGGTTTATAAAAAAAGAGGGAAAGATAATTGAACAAAGATACGTGGGGCCCATTAAACTTGTGTTATGGTCCAGACAAATCCCAGGTGGGCTCACGTGGCTACGAAGCCCATTGAGAACCTGATTCGTCCACGTAGGACGGGACAGAATCTCGCTCTCCTCCTTCCCCGGCTGAGATCTCGCCACGTCATCGACTAAATAAATCTCTCCCAAAAAAATATCTCGAAACTGAACCATGAGTTTGTCGCCACGTACAAACGGGGTTTGGCTTTGGC…	522	4:13674806-13675327
TCONS_00013675	XLOC_008726	CTCTCTTGAACTCGGCTGTGCAATTGAACGATTGATTATCGCCGGAAGATCTTCATGCTTTTATATGATCAAATCGGAAGAGATTATCGCCCGGAAGTCGTCTCTAATCCACTGTGCTCATCATCTCAACCGACGGTGCTCAACGTCGACGAGTTTGGTGAACCTAATCGGAGAGGATTGTGAATCATATCGGAGTCTTGTTTGAAACCATGGTCCAGTCTCATGATAAAGCTTTATGTACTTTTTTTTTCCAGGTCATATGTGCTCTGATTCTCATCTTTTTCACAACATTCTTTACTTTCATAATACTAAGCTGTAGGTCGTCGACGACAACACTTATAGAAGACCAACATTATCTCTTTTGGTTTGTCATTGCAAATGTATTTTGATTTGAGAGCA…	510	2:3852824-3853999
TCONS_00026365	XLOC_016902	CCCCTATGGTCTTTGTTATGAGAAAGATAGACATAATTTGGGAATTTGTTATGAAAGGAAGTACAAGGATGTCTAGCCCAAGTTAAAAGGCCCATAAATAAAATATGAGGCCCATCTGTCCTTGTATAAAACTTTTTAAGGAAATAATAACAACCAAGTCACCCCCACTAACAAACCACCTAATTAATTCTTGGATCATGCAGAATCTGAGACCCTTCGTTGCCAAGAGCCATCGATATGGATCAAGGAAGTACATAGCATGGAATTTTGGCATCTGTATGTAGAGAAAAAGATATCCATATATATTCCAGCTAGGACAAAAGGCTCGATACATGAGGGAGGCACTAGATCTTGGAGCCGAGTTGGCAGATCTTGCAGCCGCAACAAGGGAAAAAGTGG…	730	3:575168-576208
TCONS_00039042	XLOC_025143	AGACAATAACGCTCAACTAATCTGTGGATCAAAATAGATCGCAAAAATTTAAATAAAATTCAAAATTATTAAATGAGAACAATTGCATATAAGATGTAGGATTCATAATAATAGAGCAAGATGGTGAAATCGAGGACAAAACGTAGATGCAAAAGAGAATTTCTATTCGAGGACAAGATCTGAAGACTAAAACAAAAGTCTTGCTCCAATTGTTCTCCGCTAATAGGTAATCATGTCTCCTAACGCATTATATATTACGTTGTCCCCCGCTATCAGGTAATCATGTCTCCTAATGTATTATATATTACGTTGTCCCCCGCAGAATTTTGGATAACCAATTTGTTTAAATAAGTCATTTTTAAATACCCAATAACAACAGTAGAAGCCAGTTGTTCTCCA…	1087	4:5934216-5935302
TCONS_00011516	XLOC_007343	GACAAAATGCTTTCACTAGCAGTTTTGGTCATGTTCCGTTAAAAACATTAAAGAGTACCATACTTAATGATATAAAATTGTTTATATATATATATATATCACAAAAAATTGTTTACAAAAAATTCAGAAAAGTTACAGCACAAAAATAGAATGTAGATGATATCTTTGTTTTCTCGGGAAAAGCTTGCGGAAATCCGTTGCGCAACAAAATTCACTTCATCTTCTCCGTTGCGCAACAAAATTCCCAACCATGAAACCTTGCTTCTCACAGTCGGCTCTTGCCTTATTAACGTTGACTCAGTATTTCATCAACATCATCACTTTTAACTCCATCAATACCGTTTCTCTCGTCTCTTTATACCAGAAAACGTTGTTTTCCCTAACCTCTCCGATTAACCA…	1073	1:24353184-24354412
TCONS_00012944	XLOC_008190	CTGTAATTATCCTCTCCTCGTTGAAGAGATCCTTCAAATTTGGTTTGCTTCAACAAGTTATAATTCTAACAATGGAGGTGGAATCTAAATATTTTCAAAGAATCCTTCTATTCTTTGCATACTTAGTATCAAATAAGAACATGGTAGACAAAGTCCTCTTGGTTACACCTAATCTAGTTTTCATAGGGCATACTTTGTTAGCTCTCCACAACCAACTCTCAATTGATGGCTACAAGGAAACTTGTTGACTGTTTCAGTAATGCACCTTGTGTAGAGAATCTGACGAAAATTAGATCATCTTTGCGTATCTTTATACTTTCACATGCCATGTTAGACATATGTGGACTTTTGAGATGCTCCCAACGAGATTCAAATTGTGCGTTAATAATGTAATAACCA…	540	1:15883470-15884009
TCONS_00021213	XLOC_013604	GTAGAAACCAAAGATCTTGAGATATAAAACACTTTTGATATGGAGTCATTGATCTAAAATATTTATCTGCGGAATGAAGTTCGGCTGATTTTGAATCTTGTCAAACACCAAAACAAATTTGCAAACTAGCTCATCTTGATTAAATTTGTTTGTTTGCTCAAAGTTGCAAATGTGCTGCCTGCGTGATGCACGAAATTCACTTCTATTCATTTGGACTTTCATTATCGCGGACTCTGTATATGTGTTGCATACTTACATATATATGCATGCAGATACTTCTGAAATTCGGCGTTTAACTTATTTATCTATATATAAACTCGATCACCATCGAATAAACTTTGGATAAATTGACCAAGCGCATCCTATAGTAAATTAGTTTCACCACAAATATTCGAATAG…	608	2:14956608-14957215
TCONS_00003121	XLOC_001852	TTTGAAAGTTCGTGCTTTTTTTGACATTTTTCCCATTCTCGATTGTTAGAGTTTGTAATTAATTTGAGAGGTTTTTAGATGGAATAGAAATTCTCGCTTTGGTAGAGGAAACTTGTTGTCTGCAAGGAAATGGTTGAGCGGATGGTAGTTGATAACTAACCTCAGTTTTCCTCGTACTTGTTCAGCTCTTTTGTTAACATAGAAGGTTTCACATGCCCATGGGGAGGTGGTCTTCTCAATGAGGTCTTCTCTTTGGAGTTGGTCGACTTCTTCGAGAGCAAGATTATAGTGGTTTGGATTCATTCCTGGAAGGCTTGCTTTTGTTGGATGACATCCTCATTCTTCTTGAAGGGTAATGATATGAAAAAGTCCGGATTCTTTCATAAAGGTGATGAAAAT…	1702	1:12739971-12741777
TCONS_00003122	XLOC_001852	TGAAAGTTCGTGCTTTTTTTGACATTTTTCCCATTCTCGATTGTTAGAGTTTGTAATTAATTTGAGAGGTTTTTAGATGGAATAGAAATTCTCGCTTTGGTAGAGGAAACTTGTTGTCTGCAAGGAAATGGTTGAGCGGATGGTAGTTGATAACTAACCTCAGTTTTCCTCGTACTTGTTCAGCTCTTTTGTTAACATAGAAGGTTTCACATGCCCATGGGGAGGTGGTCTTCTCAATGAGGTCTTCTCTTTGGAGTTGGTCGACTTCTTCGAGAGCAAGATTATAGTGGTTTGGATTCATTCCTGGAAGGCTTGCTTTTGTTGGATGACATCCTCATTCTTCTTGAAGGGTAATGATATGAAAAAGTCCGGATTCTTTCATAAAGGTGATGAAAATTT…	1215	1:12739971-12741777
TCONS_00003123	XLOC_001852	CTTTTTTTGACATTTTTCCCATTCTCGATTGTTAGAGTTTGTAATTAATTTGAGAGGTTTTTAGATGGAATAGAAATTCTCGCTTTGGTAGAGGAAACTTGTTGTCTGCAAGGAAATGGTTGAGCGGATGGTAGTTGATAACTAACCTCAGTTTTCCTCGTACTTGTTCAGCTCTTTTGTTAACATAGAAGGTTTCACATGCCCATGGGGAGGTGGTCTTCTCAATGAGGTCTTCTCTTTGGAGTTGGTCGACTTCTTCGAGAGCAAGATTATAGTGGTTTGGATTCATTCCTGGAAGGCTTGCTTTTGTTGGATGACATCCTCATTCTTCTTGAAGGGTAATGATATGAAAAAGTCCGGATTCTTTCATAAAGGTGATGAAAATTTGGTGAGGAACTC…	937	1:12739971-12741777
TCONS_00018184	XLOC_011721	GAACTGTGATCTCCCTTAATTCGTCCATAACTTCCTCAGTAGTTGGTATGGGAAGTGGTTAATGGGAAGATTCACCTGCACAAGATGTTCTCTCTAGAGGCGGCCTCCTAGCTCTAGAGGAGGTTGAGTGGTCTGTGTAAGCCACAGTCTGTAGTCAAGAAATCGAGGGGGAGATCTTCTATAGCTTGGAGTCCTGTGAGTAGAGGAACTACGGTTTAGGTACTCTTGCTGGAGGGATATTTCCTTTTGTAGCGGAGACAACTTTTTCTTGTTCTAGACCAGGGCAATTATCCATTCCATGTGAGAGCCTATGACAGTGTGTGCAATGCTTCTTTAAGTTTTTGTAATCCAAGCTGAAGGGGTAATCTCATGGTCCAGCACCTCTCCAATTTCCTCTCC…	1343	2:6433284-6435460
TCONS_00018185	XLOC_011721	CTAGATTTGGCCCCTGAGAGATGAATGGGGCTTTTGTTGATTGGTTTTGCAAGAGGGGGCCTTCCAGGGATGGTTCTTCTAGTTGCTGTTCTGGTAGATTGTTCTCTGTTAATGGCTCTAGTAAGGACTCTCTGTTTGCGGGCTAAACTCTCTGTCGGATCAGCGCAGCTAGTATATTGAACTGTGATCTCCCTTAATTCGTCCATAACTTCCTCAGTAGTTGGTATGGGAAGTGGTTAATGGGAAGATTCACCTGCACAAGATGTTCTCTCTAGAGGCGGCCTCCTAGCTCTAGAGGAGGTTGAGTGGTCTGTGTAAGCCACAGTCTGTAGGTACTCTTGCTGGAGGGATATTTCCTTTTGTAGCGGAGACAACTTTTTCTTGTTCTAGACCAGGGCA…	1564	2:6433284-6435460
TCONS_00018186	XLOC_011721	CTAGATTTGGCCCCTGAGAGATGAATGGGGCTTTTGTTGATTGGTTTTGCAAGAGGGGGCCTTCCAGGGATGGTTCTTCTAGTTGCTGTTCTGGTAGATTGTTCTCTGTTAATGGCTCTAGTAAGGACTCTCTGTTTGCGGGCTAAACTCTCTGTCGGATCAGCGCAGCTAGTATATTGAACTGTGATCTCCCTTAATTCGTCCATAACTTCCTCAGTAGTTGGTATGGGAAGTGGTTAATGGGAAGATTCACCTGCACAAGATGTTCTCTCTAGAGGCGGCCTCCTAGCTCTAGAGGAGGTTGAGTGGTCTGTGTAAGCCACAGTCTGTAGTCAAGAAATCGAGGGGGAGATCTTCTATAGCTTGGAGTCCTGTGAGTAGAGGAACTACGGTTTAGGT…	1629	2:6433284-6435460
TCONS_00018187	XLOC_011721	CTAGATTTGGCCCCTGAGAGATGAATGGGGCTTTTGTTGATTGGTTTTGCAAGAGGGGGCCTTCCAGGGATGGTTCTTCTAGTTGCTGTTCTGGTAGATTGTTCTCTGTTAATGGCTCTAGTAAGGACTCTCTGTTTGCGGGCTAAACTCTCTGTCGGATCAGCGCAGCTAGTATATTGAACTGTGATCTCCCTTAATTCGTCCATAACTTCCTCAGTAGTTGGTATGGGAAGTGGTTAATGGGAAGATTCACCTGCACAAGATGTTCTCTCTAGAGGCGGCCTCCTAGCTCTAGAGGAGGTTGAGTGGTCTGTGTAAGCCACAGTCTGTAGAATAGTCAAGAAATCGAGGGGGAGATCTTCTATAGCTTGGAGTCCTGTGAGTAGAGGAACTACGGTT…	1634	2:6433284-6435460
TCONS_00039053	XLOC_025154	ATCCTTTTGCTTTTTACACCCATCTCTTTTTTTTTCATACATTTTTTCTCACAAATAAAGAACTTTTCTTCTTTCTTTTTTCTGCTATTTTTTTTAACGTTGTGCATGTGTAAATCTGAAACTCTCTAGTAAAACTTTTCTGTAATATCATTTGCTTACATAATTTGACTATGATTTTTTTGGTAAATGAAACATCATGCAACAACCTCGAGTTGAATGTGCATCTAGAAACATGATGTTGGATTTATAAATATTCACTTTCAACTCAACCTTTTACCAAAAAAAATAAAAAATATATTCACTTTCAAAGTGAGAGATTTCACAAACTCAAATAACCATAGAACAATAGCATTTGTATGACATGACCACAAAAGGTTGTTGTATTCTTGGATGGAGAAT…	777	4:15992914-15993690
TCONS_00047810	XLOC_030815	CTAAACAGTAAACATATTATGTACGTAGGAAACAAAATTATAGAATGGTAGGACCAAAACACGTGATTCTTAATTACAGTAGCGTAACTCTAAAAGCCAAAAGTCATACCATGAATTTGGAATCAGTTATAACTTATAAGTGATCTGCGGGGACAAAGATTATTATTATTTTTTAAGTTGGCTAAACATTTTTACGTAGGAAACAAAATTATGGAAATGGTAGGGAACAAAACACGTGATTCTGAATTCATGTTACATCGAAGAAAGTTACATTTGTTTAACGCCAAAAGTCATAACAGTAGTAGGTTTAACTATTTGGACTTGGCGAGAATGAGATATCATATTCGAAGAACTTCTGCAAAAACCTTCCAAATTAAATGACTATTTTTTCCGGTTTAT…	772	5:15111869-15112640
TCONS_00031019	XLOC_019982	TAATTACAAACTTACAAGTTATTATAATTTATTTTAGAGAATATTATATTGTGAGACACTTTTAAAAAGTTATTTGTCGATTTAGGCATTTTTAAGTTATGAGACACTTTTGTTAGACAAAATTCTCGATTTGCCCTTTAACTATATCTCTCCTACATTTACGCTAACAATTCTTCTTATTATAATTCTCTCTCTTTCTCGATACAATTCATCTCTCTCTCTCTTCCCCCCCTCCAATTCAATCCATCTCCCCCAATTCAATCCATCGGTTCACGGTAATTTCACAACAACAAAACAAAATCTTTTTTCTTTTCTCCTTCCTCACTCCAAAAACAAAATTTCACAATCAATCAATTGTTGTGAACCAAGCTTCTCGCTCAAATTGATTCTTCATATCTT…	949	3:22660424-22662605
TCONS_00044435	XLOC_028682	CCTGTTTTGCTTCTTCTCTCTGCGTAACTTTTTTACAATTCATCAAAAAAAAAGGAACCAAAACCCATCCGAAGAAAAAAGGAAATAAAGCCCATTCAAAGAAAAGGAAATTAAGAACAATATTCAATACAAATATCTGCTTATGTCAAAGTCATTAACCGACTCCAACGGCTACATTGAACAAACGGTTATCATTATAGATCAAGACCTAATTAACACTTTGCTTATAAATACAGATTCTCACACGCAGCCTCTTCTAATTCTTCCTTGAGAGAAAAAAAAAATCAAAAACTCTCTGATTCACGCATCTTCTTCTTCTTCTTTAATTTTCTTCTTGAGAGAATCTCTTTATACAGAGACTCTGTGTGAATTCCGATGATCCATTATTGAAGAAGTGAA…	817	5:25858987-25860130
TCONS_00009679	XLOC_006083	CCATAATGCACAATCCATGATGCGTCCTCCACAATGTGCCATCCATATATATCGTCATCCACATTTTTAGAACTAAGATACAAACATTTCATAAACAAGCAAAATCTGAAATCTAAATAGCCAATAATCAGTTTAACATCATCAACTTCACCATATGATAAAAATGGGATGCTTGTCCATCTCATTTGCTTCCCAAAACTAATGTTTAAAATAGCCTAAAATTCATTATGTAACTACTTCTCTTATTAGAGGAACATCAAAGCAAAATCAGATTTCAATTGATTCTCAAAATCTTATCGAAGGAAATTTTTTCACCACAAAACGTAAAGCAATTTCAGATTTGATAAAGAAATCTCTCTCTTGCACTCTTTCTAGTTCCAAACCACAGCAAGGTCCTTT…	880	1:13848454-13849477
TCONS_00021204	XLOC_013595	CGACTTGAAGGGTTCGGGGAAGCCCCATGTTTGCGCTCGTTTCGCTCTCGCCATAGAGTATAAATCGTCACTGCAAAATGCAACGGGTTAGGAAACCTGCACTGCGATCCGGCCAATTGTTTGAGTTTCTAAGCTTACAAATTAATTGGATTAAGTTTCTAATCATTTGTGTTTCCGGGTCGGGTGAAGGATCTGCTTTAGTATTGAGTTTGACATTTTTGTTTTGTTTTTTTTGTAAATATTAGTTATGTTCTAAGACCAGATCCAACAGCGTCTCTAATGGGTTCCTAAACCTACATGGTCTTAAAGAAAAAGGCCAAAAATAAAAAAGAAATGAAAAAAGAAGAAAGACGTTTCTAAGCTTAGAAATTAATTGGATTAGAAAGACCCAAACGTGGC…	1519	2:6961986-6963504
TCONS_00041413	XLOC_026641	AAAGTCTTGTGTTATGCTTATTAGTCGTAAACAAGGACAACCAAACATTTATCACAGAGACTAGCAAACATCACAGAGAAAAGCAAACAATTACTATGATGACCTGATGTATATCAACCAAAATAACAATACATGCTTTATAGCAAACAATTAAATAAAGATTTACCTTCATTCAAGTCGGAAGCTTTCTCCTTAACTAAACACCACTTGTTCAGCATTGATTGCTTTCTGTACTTGATGATGCATCATTGTCACTCAACAAAAACAGAGAAAATAACAATTAGCATTTACATTTAACTTTCCAAATTGATTCAATGAAATAATGCAATGGAAATGTGCTATATAATGTTTTCTTCTATTTTCTTTATTATTTCAATGTATCAAGATTCATTTTCTATT…	600	5:10904992-10905591
TCONS_00021211	XLOC_013602	ATTTATTTTGGAGTTTTTTTTTGACAAAAAATCTTAGATTCATACATAAACTTAGATACATAGTTGTACATGAGCGTACCAGTTGTATCTAAACGCTTAGATCTATTATCTTAAAACAAAAAGACAGCCGAACAATTGTATCTAAACCCAAAAACCCAACATAATTATATCTAAAAATTTAGCCACAATTATACCTAAAACCAAAAACACAACACTATCTAAAGACTCAAACAAGAAGCCTTCTTCTTCTCTTTGTCATTCTCCTTCTCAATTTCTTTCTCCTTCTTCCCTTTTCTTCTAGTTTTTATCACAAACTATCTCTAAGGAACAAAATTCAAATTCATTCGAATCCCAATTGTAATCCTAAAAACTAAGTCATAATGGCTATTAGAAGATGCT…	736	2:14554873-14555608
TCONS_00047812	XLOC_030817	CAAAGAATTTGATTTCATTAGAAATGAAAAAGAATCTTCTAATGGGAGCGTAGTTACATATTTGGTATTATATATAGATAATATACTACTTCTAGGAAATAATATTCCCTTCCTCCAATCTCTCGAAATTTAGCTTGAAAGTTGTCTTTTCGATAAAAGAAATCTATTTATATTCTTGGAATAAGTAGTTTATAAACAAACAAATGGTTCTGTATCTTACAAACTCATTTTGTTAAAGAGTTTCTTTCTTTTATGACTTTTGTGACTTTTGGCTTTTGGCGTTAAACAATTGTAACAATTGGCGTTAAACAATTGTAACTTTCTTCGATGTAAAATGAATTCAGAATCACGTGTTTTGGCCCTACCATTTCCATAATTTTGTTTCCTACGTAAGCATGT…	1810	5:15119074-15120883
TCONS_00015427	XLOC_009909	CATCTCTTCTCTATTTTTTTTTTTTCTCACTTTATCGAAGAAAAAAACATTTCCCAGAATATCTTCAATTCCAAATCTGCAATTAATCTCCAAATCCACTCTACGCGATGGCTTTCTTTTTTCTCTGGACTAATTAGAGAATATGAGAGACCTCTACCTTCAAAACCTTATGGACATGGAACTTTGGTTTCTTTACAAAACACGGTTAATCGAATCTCCTGTTATTATTGACATGGTATATAGAATGAATATAGATAAGTAGAAAGGTTTTTGAATGGATATATTTAAATGGATTCGTTATTATGGACACCAAAACATTGTTTGTTGATTTTTCTTTCAGTTTGAAGAGACCTCCACTTCCAAGACCTTATGGACATGGAACTTTGGTTTCTTTACAAA…	785	2:12811686-12812939
TCONS_00050384	XLOC_032493	TGTCGTCGTTGATGTATATTCATCGACCAAATTTTGGTCTCTACACATATGTATATATTGGCGTCGAAGCTTAAAAGAAAAAAAAAGTAAAAACCCTTATGGTCTATATATAAATCTTGTTTTTATGGTACCAAAACCATATTCTAACTAATCGTAACGCAAGTGATCGTCTTTGCTTCAAATGTAAAGCTAGATAACCTGAACGAGTTTGGATGCTGGCATGCTGCGACCTTGAAGTCGGTCCATTGGGTTTTTATTTGTACATACGGACAACATTAATTGCCCATGAGTTGCTAAAATCCTTCTCTGGGTCTTGTTACAAGCACCCTCTTCAAATTAGCCTCTATATATTTTGCATGAAAATAGTCTGAGATTTCCCCGCAAATGATATTTGAATTG…	501	5:15850358-15850858
TCONS_00002820	XLOC_001666	ATTGATAAGTGATGACCTCGGTGTCTCCGTCCCTGCTTCCACATCCAAAAGATCACTGGATTCAATCCAAGCCACCATTTTTGTCAGGTAAGGATCTCGATTTTCCTTTGTCCTATGGGAGATTCAATATCGTTGTTGCTCCATCGTTTTTCTTCGTTCTCCTGTGGTAAAATTGGTGGATCTAGTGAGTTAGACATGAAAGTGGATTTATCACAGACGCATATTGATTGTTCTGGCTTCCATTTTTTGAATTCAACTCATCACGCTTGGTAATTATAGAAGCCATGCACAAATCAATTAGAAATTCTTTTCTATCGATTTTCAAAACTTCAATAGATAAGAAAAAAATATGAACATATAGTTTAAATGTTGTAGCATGTTTTATTTTTGTAATAGGAG…	1606	1:11453592-11455268
TCONS_00002821	XLOC_001666	CCTGCTTCCACATCCAAAAGGTAAGGATCTCGATTTTCCTTTGTCCTATGGGAGATTCAATATCGTTGTTGCTCCATCGTTTTTCTTCGTTCTCCTGTGGTAAAATTGGTGGATCTAGTGAGTTAGACATGAAAGTGGATTTATCACAGACGCATATTGATTGTTCTGGCTTCCATTTTTTGAATTCAACTCATCACGCTTGGTAATTATAGAAGCCATGCACAAATCAATTAGAAATTCTTTTCTATCGATTTTCAAAACTTCAATAGATAAGAAAAAAATATGAACATATAGTTTAAATGTTGTAGCATGTTTTATTTTTGTAATAGGAGCATGAAATGGTTGATAGTTTAACATAGCTGAAACGAAAAATGTAAGAACAATCGTATATTACATAAA…	1454	1:11453592-11455268
TCONS_00009877	XLOC_006264	ATTCTTCTATTTTCTCATCTTCTTCACCTCTTCTTCTTCATTCCTTTTCTTCTCCCAATTTCTTTTTTCAGATCTAATTTTATTTATCCAGATCTCGTCGTCGCTCATGCTCTAACGGAGCTGAATTACTAATTCTCTGACGGTTCCAAGGGATCTCCTATGTCCGTGTCATCTTTTTTAGCCGCGTCGTCTTCGTCACCGTCTCTTAGATCTGTCGCCGTTTCTATATCTCAGTTGGAATTCATGTTCTCAGAGATGAAAGGGAGGGATTGTTGGGAAATGGATACAATTTTTTCGTCGGAGCGTTGGATCTGAGGCTCTTGGACAGTAGAAGGGAGGAATCTGTCACGGTGACGAATCAAGTTGAGTGACAGAACTTTAAACTAGGAGTTAGGAGAA…	541	1:16365190-16366385
TCONS_00012935	XLOC_008181	TTAAATTAGAATTATTTAATTAATAAGTTAAAACATGTCAAATTTTTATATAAGAAAAAATTCATGCATGATTTTAAATTTTTAAATAAATTAAATTGTGTTGATTTTTTTAAAAAGTCTCTTTTATAACTAAAAAGAAAAACTCTCTCTAGCACTAATATTGAGGCAATAATCCTAATAGTTTTCTCCAACGCTGGTGGAGCTTGGGCTCGCCGGCGTCAGAATTTCTCTCCTCCTATTTGTTCACTTTACAAACTTTTGTTTTTTCTTTTTATCTTCACTTTAATTTTCATATTCATCAAACATTTCCCTCTTTCGCCTTTTCCTTCTTGAAAGCTTCAGAAAGTTATGACAGAGATCGAAGTTGGCATCCGGCGAACTCTCTTCCTCTCAATCTGC…	682	1:11486513-11487194
TCONS_00021199	XLOC_013590	AAAGCTATCACATGCCAACTTTGGCCTCACGGTTTAAAAGTTATGAGTCAAAAAGTTTTAACATAAAAAAAAAGGGATGCAACACGAGGACTTCTCAGGAGGTCACCCATCCTAGTATTACTCTCGCCAAAGCACGTTTAACTGTGGAGTTCTGATGGGATCCGTTGCATTCGTTTTGGTATGATCACATCCGTTAGTACATGCTATGCAATCGTATTTATACTTTTTTGGCCACTCTAGGAACCATTCGCTGTGGGTCCCACCCGCTACGTAGCGATACTCCATCTAGTTTTAACGAGGCTTGGTACATGATAAAAATGCGAAAAAACGTCCGAACAAATAATTTTGTTTCGTAATATAACACAGATCACGAAAAGACCCGAAATAGTACCTAAAGGT…	524	2:3562075-3562598
TCONS_00047195	XLOC_030321	CTTTATCGGCCGAAGAACACTCCCGACAAACCTCCGCCTACGCCACCGAATATTCCGCATCCGCTGCCGGATCCAAATTCTCTGACATCCATTTAAGCACCAGAGAGGAACGACCTGAATTTGATGATCTTTGCAAGTACAATGGTGAATATGGTGTTCCCACAAACTGTTTTTGTGGCAAACATCTTGACCTTGAAGAGCGTATCATTGACAATCAAAAGAAGACATTTCTCAAATGTCCAATGAGTGGTCAAGATCACATAGACAAGTGGTGGGATCTCGCAGTTCACGAGTAGTGCTTTTGCATTGACAAACGACTTGGCGATCACATGCAATTGATCCAAAACGCATTAAAATTTGGAGGTGATAGTAATCGTGGAGCCATTCACCAATTTTGTG…	729	5:10789023-10790116
TCONS_00047695	XLOC_030751	CTATGTTTCTTTTTTTTTTAGTTTTCCTATTTATTTAAGAGAAAAGTAAATATTTGTTGACACATGTCAACATCTGAACGATAGACTTGACGCGTGTCACAATCACACGAGTTAGTATTTTAAAAACCATATTTTATATAATAAGAAGATATATGAACTCATATTGTATTATAACATTACACAATACTCTAAACAAAATTAGACTTAGTTCATAAGATGCAATAAATGTCAATTACATAAACATTGGTTACTTTTGGAAAAAGAGAAGCCACCAATTAATTTTTGTTCCAAGATAATACGCGTACCAATGGTGTATTATATTTTCTTGCAAAGTATATCCCATCAATTCTGGCAGCCCATACGCGTAGCTGGCCACATCGAGGAATAAGTCTTGGTCCT…	816	5:14611916-14612731
TCONS_00041179	XLOC_026472	CTTTTTGAGAGGAGATTGGACTAATTTGCCCCTGAAGTGGTGAAAACACAATAATTTTTAAACTTATTTTTAATAAGATCGTGTGGGTGAGAAACTTTTTTTTTATATCATCTATCCCTTCCATATTCTTTTGTTTTCATCATTTTCAATCCCTCTTTCAAATCATAGTCGTTCTCAATAATTTTTACAAAATTATGAAAATTCTGAGCCTCCATCAATGAACGACTGTGACCAACAAAAAAAAGTAACATCATCGATTTCTCCTTTTCGAGATGAAGAAGAAGGAGATCCTTACTCTCTGCTACAAAGCTCCCTCTTCCCTTAATCTCCCTCTTTTTCTGACGGAAAGTGATTGGACGCATAAGGCTGGGTATGTGGTGGTTATGCAAGAAGATTGGT…	784	5:9461202-9463354
TCONS_00018081	XLOC_011651	CAGCTTCTTTCTTTCTTCCTTCTTCAATAAATCATCAGCTTTCTAGAAAAAGAGAGATTGATTGAACAATCAGATTCAACTTTATTTTTCCAGTTAATCAGATCTCCCGATTTCTCCGTGTCTGCTTTGATTAAGGAGAATTTTTCAGATAACCAACTTCAGAATATGAATCTGATTTTTATAAGAGAGGATCTGTTGGATTTAAAGAACTGCCATGGTTGTAGATAAACCAAATTGGCCAATTCCAGTATTGAATTTTATATCCATTTGATCAGCTTGTTTGGTATCATATGATTTTGGTTCGATAAATTGATAATATCGTTGAACTTCTAAGTTAAGAGTATTTTACTTTGCATATGAGAATCAATTATTTCCACATAGTCACGTCTAAGTGGACAT…	1967	2:5763298-5765359
TCONS_00029404	XLOC_018952	GGAGAATACGAGTTAGAAGAGACCTCCACTTCCAAGACCTTATGGACATGGAACTTTGGTTTCTTTATAAACCACGGTTAATCGAATCTCCTGTTATTATGGACATGTTTGCAGACACCTCCACCTCCAAGACCTTATGGACATAGAACTTTTACCAAATTCCTAAGATAATTGAGATCGAATTGTTTACGAAACTTCTCCAAAAGTTATGGAGACGTGGAGAGAGAGAGAGAGAGAGAGAGAGAGAGAGAGAGAGAGAGAGAGAGAGAGAGAGAGAGAGAGAGAGAGAGAGAGAGAGAGAGAGAGAGAGAGAGAGAGATTTTATTTATTTTGGGTAAGGATCGTGGAAGAGGAATAACAAGAAAGAGAAATTGAGAATTAAAAACATAAATATTGAAT…	555	3:15732853-15733913
TCONS_00012938	XLOC_008184	CAGAAATATAAAGAATTACTTTTTTTTGCGGAAAACATGTTTTAGACGGGAAAATCATTGAACACATTTTGGCGGAAGATGCGAAATCATGTTTTTGACAGAGATACAAAATACGGAAACACGTTTTTGACGGAGAAGCAAAATAAAAGCCATCAATATAAAACATAGAACAAAATGCTTAGATGACATTCGGGTTGAGAGGCAACGAGAAACCCTTGTACATTTTTGATGGAACTCATCATATTATAATCCACACCCCCTTATAAGGCCAAATCACAACCACCACCGGGAATCCACCCCTGATGCCAAGGACATCCCAATAGCCATGGGATACATGCAAATTCACATCACAACTAAATGGAAAGGGGAACATGCCCTTGGAAATTTCTCCAAATATCG…	481	1:12555177-12555657
TCONS_00012945	XLOC_008191	CCGCCAATATTTTTTGTCAAAATATTCCTGCCAAAAATATATCCTTCAAATTTTTCCCGACAAAAAATTCAGGAAGGTTACTACGAAATTTGGGAAAAATTTCATGGAATTCAAGAAGTATTTCACAAAAAAGTTTTGGTTAAATCCTTTCTGAATTTCATAAAATCCTTCCTAAATTTCAGAAAATGATTATTTGAAAGATTCAACAAAATTGTGGAAACTTTCTACAGAATTCCGGAAGGATTTTGTGAAATTCAGGAAGGGTTACAACAAAAAAATATTTTGAATATCGTAAAACCCTTCCTGAATTGCTTAGAATCTTTCCTAAATTTTGTAAATTCCTTCCTGAATTTTTTTAAGTGGGAAAATATGGACGTAATTTTTTGGTGGAAAATTTTT…	1004	1:16247185-16248188
TCONS_00047692	XLOC_030748	TTTTAGAGGAAATTGGACCAATTTGCCCCTGAAGTGATGAAAACACAATAATTTTTAAACTTATTCTTAATGAGATCGTGTGGGTGAGAACCTAATTTTTTCTTTTTTTTTTATCATTTCTCCTTTCCATATTCTTTTGTTTTTCATCATTTTCAATTCCTCTTTCACATCATAGTCGTTCTCAATAATTCTTACAAAATTATGAAAATTCTGAGGTTATCTCAAAATTCACAATCACAATCTATGTTTACCCTAAATTTCCTTTATTTTTTTAGTTTTGTATTCTTTTCTCCATTCTCCATCATCAAATCCATTTCATTATCTGCAACCTCCATCAATGAACGACTATGACCAACAAAAAAAGTAACATCATCGATTTCTCCTTTTCGAGACGAAGAA…	1008	5:14588470-14589752
TCONS_00012928	XLOC_008174	AAAACTGTTAACCATTAGCGTAAGAATACATTAAGCATTAAGGATGCAAATAAAGATAGTTGTTTAAATGTCAATACATAACTCTCATGATTACAAAAACATTGTTTGCTTGCAGCAGCAGCCACACTTTCTCCATTTGTAGAGCAACGCAAGTCACACACTCACTTTGAAAATACTGAGCACAACCAAGTCCACATGCAAGTGCAACACTTCTTCTTCTTCTTCTCCTTTTTATTCTTCTTCTTCTTGTTCTTTCTTCTCTTCTTTCTCTTCATACTCTTTTTCTCACCCACAGGAAGGGAAAAAGACACAGGTTTTGTCCGCGGCGCGTATAAGCAATAGAAGTTGTTGGGGATACTACTCAATGGGACATCTGGAAATGACGGGTATTTCTCTCGA…	1407	1:5280203-5281609
TCONS_00035858	XLOC_023126	CAAACAAGCATTTTCCTCTATATCACTTTTTCTCCCTCTATCACGTAAAATCACAATGTCTCTCATGAATCCCTCTAATGTAAATCTAGCTACCTATGTTGCATTTAACGATTTGCAACTTGGAACGCACGCCCAACATGTTATTGGCCATATTGTTAGGATGTGAGAAGCTCATGAAATACGTACCGCCAACGATTGTATTCTTTGGAAACTTACTCCTCTTGCTTGATGAGAAGATGTAGTTGGGAAAATTCTTTCAATCGAAGGCTCAAACCTTAATGGCCCTACTTCAACAAACCAAATCATTGTCAAATTATGGCGCTCCAACCATAAGTTTCTATTTCGATAGTCTAAGATTTTTTTCCTCTACATTTTAATTATTTTTACTCATAATTAAAC…	638	4:3772786-3773891
TCONS_00007904	XLOC_004917	CTAGGATTTATGAACCAAACTTCGTATCCAGCTGGTTAATGGGCCTTTAACGGGCTTGGAATTTCGTTCGATTAGACAGGAATAATGGTAGAAGTTTGAAAGTTTTGGATCCGATCTGTAATACAAGCTTGAAAGTTTTGGATCCGGAAGGACTGGGTACTTTTTTTTTTTTATCAACAAAACTAGGTACTTAAATGACAAAGTTTTCTCTGTTTTTTTCCGCTGTCTCTGCAAAGTCGCATGATCATGTTTTTTTACTCTAAAGCTGGGAGTGCTATTGAACTACATCATAACAGTGTTCCAATTTCCAAACATTTTAACTATTCGTTGACTCAATCGCAAAACTCATTTGCTCTTCTGAGATCACACTTTCGAAAAAAGTCCTAGAGACTTCATGAG…	405	1:5027237-5027641
TCONS_00009680	XLOC_006084	GCGTTTCTTTATTTTGGTATTTTAGATGTTTGCAGAGACCTCCACTTTCAAGACCTTATGGATATAGAACTTTGGTTTCTTTACAAACCACCGTTAATCGAATCTCCTGTTATTATGGACATGCTATATAGCTTGGATATGGATCAGTAAAAAGTTTGCAGAGACCTCCACCTCCAAGACCTTATGGACATAGAAATTTTATCAAATTCCTGAGATAATCGAGATCGAATTGTTTAAGAAACTTCTCCCATTTATTTGCAGAATCGGTACCACCGATTTTTGGTGAACCGCCGCCATAATCGATAAGAGAAATCAAGCCTAGAAGTTATGGAGATGTGGAGAGAGAAAGGCATTACAAATCATGGAGAGAGAGAGAGAGAGAGAGAGAGAGAGAGAGAG…	509	1:13850955-13852174
TCONS_00012948	XLOC_008194	CCAATAGCCTAATAACAACTAATTAATTAGAAGCTAATCAAAGACTTGCATGGATTATAAAGATAGATATATGTCTCATTGGAACAATTATGATTGGTTGGTACAATGTGCATGGTAAATAATTTAAACGAAAAGAAAAAGAATCCAGACTGTAACTTTGTTGGAGTTTAAATTTGATGCTAGAATTTACAAATGTAATGTCGGGAAAGTACAAGAATTTACAGAATTATTTGAGATAAATAAATCATCGAATGAAGACAAATATTCTAAGACAATTATATCAAAATCATATAAATTCGGGAGCAGGGATAAGATCCATGGACTTGGACCGTATTATTGTCTGTTTTCTTTCTATTTCTTTTGTTTTGTTCTTTTTATTTTCCTTTTGTTTTGAATAGT…	545	1:18431612-18432156
TCONS_00031279	XLOC_020151	ATTATTTCCTACCACTTTATACTTTTTTTTCTCAAAAGAAACCTATTTTAGTTAAACTAACATTAATGTAACGATTAAAGTAGATATAGTATATTCTCTGCTTTTCATATATGTTTGGGATTAGGAACACCCACGTTTCGGCCAAACTTTATTTTTTAGTTTGTGCGTATGATAAATGAAGACAATAACACTGATTTTGTCCGATTTCTGCTGTCCTTTATATATGATCATCAGAAAGAACTAGTCCCAATTGATGAATACAGTACAATAATGTGTGTTCATACTATTATATTTTATGGAACAGAATTTGACTAGCCACTAATTAATTACTAATATGGCGTAAATTATTTAACCTACCATGACACTTTTATTATATAAAAAACAATTATTGACGTTTAT…	558	3:18883835-18884392
TCONS_00042508	XLOC_027513	CTCTCCTTCTCTTATTTATTCTCTCTTTTTCTTTTACTTTATCGAGAAATAAACAAAAATCAAGCCAAAAAATAGATTTCTTCCTTTTTCCTTCTTCCATCTTCAACAAATCATCCGCTTTTATGAGAAAGAGAGATTGAAATTCAGCTTTTTAAATTTTCCACATCTGCTTTGATCTGACTTGAAGGAGAATTTTTTCAAACCATCAATTTGAGAATCTGCCCGATCTGGCTGATTTAGTTACATGACTCGTTGAATAATTGAATTGGATTTGCGGTTTGGTTTTTGTTTTATGTTTTTGTTATTTGTTGCAAAATTAATCTGATTACTTGCTCTTTAATTCTTTGTCTTTCTTCTCCAATTTCATATTCGAGATTATTCTCTTAAATTGGAGATTAA…	1052	5:17740342-17741393
TCONS_00013674	XLOC_008726	TTTCTCTCTCTCTCTTGAACTCGGCTGTGCAATTGAACGATTGATTATCGCCGGAAGATCTTCATGCTTTTATATGATCAAATCGGAAGAGATTATCGCCCGGAAGTCGTCTCTAATCCACTGTGCTCATCATCTCAACCGACGGTGCTCAACGTCGACGAGTTTGGTGAACCTAATCGGAGAGGATTGTGAATCATATCGGAGTCTTGTTTGAAACCATGGTCCAGTCTCATGATAAAGGTCATATGTGCTCTGATTCTCATCTTTTTCACAACATTCTTTACTTTCATAATACTAAGCTGTAGGTCGTCGACGACAACACTTATAGAAGACCAACATTATCTCTTTTGGTTTGTCATTGCAAATGTATTTTGATTTGAGAGCACATAACAATATTCG…	496	2:3852824-3853999
TCONS_00050386	XLOC_032495	AAACATTTTTTTAAAAAAATATTAAATATATTGCTCAACAAAAAATATTATATACAATAAAAAAATGAAATCAGCAAGATTATCCATAACAAGGGACATGCAAAATATCATGGATCTGAGTTTTGATACAATTCTGGAAATAGGTGTCCAAAGCTTATGGATCCAAATTCAGATATTTAGATATTTTATATGATATTTTCTGTTAACCTTTTTACTCATTGAAATAATAGTTAATCTTATTTTCATCTATTTTTTTGCAGATATGTATAGTCGCATATATTGGCGGATCTAGATCTTGAAATTTGTTTTATGGATCTAACGGATCCAAATCCGGATAGTTGGTTTATAGATCCAGATCCGGATAGTTGGATAATGGATCCAGTGGATCCGGATCTGGAT…	774	5:16747777-16748550
TCONS_00021208	XLOC_013599	GTGAGCCACAACAATAAGCTAGTGCGTCTAATGCCCCACCAAATATGGTGAAGCGAAAGGCAGCCGGGCCTCTTGTCCGTTCCTCGCTTCATTTTATTTTCTTTGTTTTGTATTTTCTTGTTTTTGTTTTGTTTAGACGGTTCGTTGTGGCTACTTTTGAACCTATCTATGGTTTAGGATTTTATTGAAATTTCGCTCTAATTATTCAGTCACTTTTGTTATCCCCTAATGGTCTGGATAGACATCATTACTCGAAATCATAATATTCTAATACCAATATTACCAAATTCACACATTCGTATATGTTGACTCGGAAGATAGAAATCTATCGATGTCGGTAACCGGTTTCTTCCTGTGTGAGTTTGATCTTTCGAATTGTCGCGATGTTGTGGACCTTGA…	668	2:11353953-11354620
TCONS_00028255	XLOC_018065	TCGTTTTTTTGGCAAATGCGGGAGATACGGTTTTTTCTTTTTTTAGGAAAGCCATAAGTAATTCTAATCATCTTATTGAGAAAAATAGTATGCATACACAGTAACCACTATGTACAATGACTAGTTTTTATTATAGTCAACAACTTCCCAAATAAGATGTTTTGCTTCACGCATCGGTTGTTGTCGTTGTTTTCTTGGAGAACTTAACGCCGAGCAACTTAAGGAAACCAAACACAATCACCGCGAGGACCAGTGCAATGACAATGCCTATTATGATTTCAATCCAGGTTTCCATTGTAAAATAACTTCAAGAGATCTCTTCTTTTTTCGGTTAGAGATGGATATTGAAGTCTATTGTATGTCCAATGTTTCCTGCTTATCTTTCTTCCTATAACATTT…	517	3:8369352-8373144
TCONS_00050373	XLOC_032482	TTTTTCTTTTCCCAAACCATCATTAAATTCGTCGAGCTCTTTACTTGTTCTCTGTCATACTCAAACGGAAATGAATCCATGAAGATGAATTCTCCAGATTTTATTTCCCAATCAGTACTAACCCGGAAAGAAAATCATCACTACGATCATTACATCTTTATTTCGATTTTAGAAATCAAGAGGGAGAAGAGAAGCCATGGAGAATCAAGTCTCTATTAATCTACTATCACAAATCTCAAACATGTAAAAAAAATTTAATTTGATTTTAAATTAAAGAGGGTGATTCGATTGAATACACATGTAATTTTCTATATCAAAAATCCAGTTTTGAGTTAAACATGTAATTAAAGAGATTGATTCAATTGAATTTCCCAAATATGTAATTGATTTTACTATGTG…	857	5:9323246-9324102
TCONS_00012926	XLOC_008172	AATACATTGTTTATTCTTTTCTTTTCGTGTCAACAGCCAATATATATATATATTTGTGGCGTATGTATATCGTCGACATAAAAAAGATGGGAACAATTAAGCTAAACGAGGGACCATGTGTTGAAGAACCATCGATGCAAGGGACGTATAGTTCTGTAAATGGCCTAATTGCAAACGATGTTAAACTATTTAATATTCCATAATTCAGATTTCAGATTGTTCAAAACATAAAAACCGTAAAAAAAAAAAAACTAAAAAAAAAGCTCTGAATGATAGATATTTTTTTGAGCCCTAATTTATGCCAATCGTGTCATCATAAATCAGAATCACAAAATTTTCTTGAGAACAATAATAATATATATATTATGCCATGTTGAAAATTGAATTTTCTAATAGAGA…	563	1:4584193-4584755
TCONS_00012955	XLOC_008201	GTACAATTTGTACAAAAAGAGAAAAAGAGAACAGTATTATTAGCAAGTGGCCAAATTATTTGAAGTTGGATTCGATGGAACTTTACTTATTTATTTATTCACAAAAGTAAAAAAAAAACAAAGAAGAGAGTAAAGAGAAATGATGAACAGAGAATGTTAGGATAACTTCAATGTTACTCAAACATAAATTGAAGGAAGCACGCCTTCTCTCTCATATTTTTGTACCACTCTCTTCTCTTTTCAGTTTCAGATATATCCATGGGACCAACACTTAATTACTTTATTATTCAAAATTAAGATTGAAATTTAGTAACCAATTGATGATACCAGACCATATAAGCTGGTTCCGAATTGTATCATATTATTTCGTTTAATGTATATAAATGACAATTTGCATCT…	613	1:25221092-25221704
TCONS_00050390	XLOC_032499	GCACCCTTGAAATTCACTAACATCATATGAGGTTGGATATCTCTTGGTAAGTTCAGAACCGAACCACCACATGTCCATATCTCCTCCCGTAAAATCAGCTATGCTATCAATCATATTGTTTTCTTCTTGTTTGAGAGATAGGGAGGAATATTTGGGCCGGAGGACAGTTTATTCCTCCCGGAAGTCATTTCGAATGTTAATTTGTTTTTGAAAAACGATGCCATGGCATAATCCGAGGGAAAGAGTCTCTCACCTTGACTAACAACAAACAATCTAACTTGGTCCGCGGGCAAGTGGTCGAATCACCTAACATATGCTCAACAGCAATACAACACAACCGATGTTCCCCATAACAATTGTGACCCTATGATGGAAACCAAAAATTAGTCCCAACATATA…	651	5:19785753-19786403
TCONS_00012949	XLOC_008195	GTCTACCCAATATATGGTCTTTCTTCAATCATTTTCAAACAAATTGGAAACAAAAGGAAAAAGTCTTTGAATGTATGCACAATGAAAACATCAATGAATAGGGAAGACTTCATTACACCAACCTAACACTCGTGCATGCTATGTTTCCTTGTTGTGCGAGAGCAAGTACGGTGAACATACTCTGCCGCTATGGCTCTTCCACAAATCAATAAGTGGCTGGTCGTCTTACCATCTTATGTTTCGGGTATACTGGATATCGGAATCCGTTCCAAACAACCTCTTATAGATATCACACTAAACATTACTAAAAGAGATCAATGCCCATTATAAAACATCAAAATAGAGAGATACATATTTCACAGAACATCACCGTAGAAATTCATTAAATTTAAGAGTTTA…	929	1:20524654-20525582
TCONS_00050366	XLOC_032475	CAGATCATTGAGTTCTATATATAAAAGAACATTTATTCTCCATCAATAAACAGATCATTGAGTTCTATTAAAGAAGATTTATTCTCCATCAATTTGCAGATCATTGAGTTTATAGCAGAACATGGAATTTATTCTCCATCAATTTGCAGATCATTGAGTTTTAGAAAAGCCTTAATGAAGGCAAATCCATGCAGAAACTTGAAGTTATGCTGCCCAGCTAGCAATATATAGAACTGTGACAAGTCTTACAGTGTTAATCACAGCTTGCTTGCTTATTCCTCCATCCATGCAAGAGAATTCCCCATTCGGACATCATTAGACAAGTCTTATCATATCATTGAATTTCTCCTTCTTACGAAATCATTAGAAATGCCTTAATGAAGGCAGTTTTGTGCAGAA…	1400	5:5043609-5045008
TCONS_00035719	XLOC_022998	CAAAATTTCCAAATCGATTTTTGAAATCCCTAAATTCTAAAAATCAAATCCCTAGTTCCTAGCTACTTTGAAATTATCTTGAGAATTGATCGGAAAAGCTAAAGGTTATGATTACTATGAACATGATTTTCTAATCCTTCCTACTTCTTTCCATCTTCTTAATCATCTTCTCGCTATCTCTGCTTCCTCCTTCTTTGTGTTTCCTTTTTTTTTTTTTGCAAACAATTTTTGGTTTCCATCTGCATCACATGGCAACAACATGTTCTTCTTTGGAAATCTCAATCCCGTTCTTCCAAGGAGGAGGAGCAAGATCGATGATGAACATGGAGGAACGTCAAAAAGAAGGCCATTTAAGGATTTGGTCTTTAGAATTTAGGAATTAGGGATTTGATTTTAATT…	797	4:2689380-2690528
TCONS_00021195	XLOC_013586	GGCCCAATGGTTGACCCAGGGTTCATTAATGCTTCTACACCAAGAGGTATAGGGTTCGAGTCCCAGCTAATTCAATTTATTAGCAGATTTGTAGATTAATGGAGGCAAGTGTGCAGAAGATCTACAATGATGTACAATTATGGCCGTTCGCCAGGATTCTACGCAGAGAAGATATTGAAAGTTTCCATCAAGCGCGTAGAAAATAAGAAGGAAGTGTCGTCTGTCGTGGATCTAATAAGGGTTGAAAGGAATTGTCCGTGATAAAATCGTTTATATAACAGTTCTCATAATTTGTAATAAATAATAAATCTAAGATGGTAAAAAGAAAAAGACTAGAGAGATAAAGGAGAATGGAAAACAACAGAAATGTGTTGAAGATATAATACTTGCTCGGCAAGT…	485	2:1982805-1983289
TCONS_00039043	XLOC_025144	GGGATTTTAAAGGGCTTTAAAAGATTTACAAAAGTTTATAAAAGATTTTTAAAGGTTTAAAATTGTTTTTAAAGGATTTTAAAATAATTACAAGGGATTTAAAAAGGGTTTTAAAATATTTACAAGGGATTTTAAAGGGCTTTAAAAGATTTACAAAGGTTTTTTAATGATTTTTAAAGGGTTTAAAAGTGTTTTGAAAGATTTACAAAGGATTTGAGATAGTGAAATTGATTTGGGGATTTAGGGTTTAAATTTGTTTCAACAGACAAAACGACGTCGTTTGTCTTTGCAATAAACGACATTGTTTTGTTCTAACAGAGCAGATAGACGGAACATTAACGTCGTAAAAAATTATGTTAACCTATTTAATGGGAAGTCAACAAAAACTTTGTCATTTAT…	870	4:5935490-5936359
TCONS_00041652	XLOC_026858	TGGTTTTGTTTGATATGATATCTAATAAAGCATGTGGCCAATAAGATTAAAACAGACGGTTGAGATCTGGAGATTAAAAAGGTAGTTACTTCACAATTACAGGCCGTCCGATTGTCCCCTTGTTATTTCGACGGACGAGATTATATCTTGGTAAACAGAGAATCTCATTATCGACGAAAGAACGATGGCTGAGAATTCTTCCGGGCAAGGATGCATCAGATGTGAAGGAGACAAGAAATAGATCGGGTAGGGTATATTTCAATTGGGAAGAAGGAAAATCGAATCTCTTGTTTATAACAAGAGAATAATTGATAGATGGTTTGAGAGAGGTAAGAAACCTCATCAAATATTGATAGATGGTTTGAGAGAGATTTCAAAAGAACACTGCGATGGAAGCCC…	831	5:12913572-12915353
TCONS_00041653	XLOC_026858	TGGTTTTGTTTGATATGATATCTAATAAAGCATGTGGCCAATAAGATTAAAACAGACGGTTGAGATCTGGAGATTAAAAAGGTAGTTACTTCACAATTACAGGCCGTCCGATTGTCCCCTTGTTATTTCGACGGACGAGATTATATCTTGGTAAACAGAGAATCTCATTATCGACGAAAGAACGATGGCTGAGAATTCTTCCGGGCAAGGATGCATCAGATGTGAAGGAGACAAGAAATAGATCGGGTAGGGTATATTTCAATTGGGAAGAAGGAAAATCGAATCTCTTGTTTATAACAAGAGAATAATTGATAGATGGTTTGAGAGAGATTTCAAAAGAACACTGCGATGGAAGCCCAAGTAGTCAAGTACCTAAGAAAAAAATGTTAAGAATGAAAG…	790	5:12913572-12915353
TCONS_00013345	XLOC_008459	TGTGCATTGATATAAAACAAACTGTGAGTTACTAGGTGACCATTTGGACTTGATTGTTTGGACACTCGTCAGTGAACAATTATATCTTTAAAAAGAATATCTAAATGATTTAGAATGACTAAATGTTCTTTAAGAATCAGATGGATGAAACTTTGTGGACAACAATCGTACCAAAAGCACCACATATAGCTTTTCCAATTCTTAACATGTAAGACCAAAAGATTCACAACTCTCATCATAACAATCTGCACAATCCACGATGCGTCATCCATAATGTGCCATCCATATAAACATTCCATTATCGTCATCCACATTGTTAGAACTAAGATACAAACATTCCATAAACAAGCAAAATCTAAAATCTAAAAAGCCAACAATCATATGATCAGTTTAACGTCA…	919	2:1888691-1889996
TCONS_00039049	XLOC_025150	AAAACTAGGAATGAACATAAACACTAGTTTTCATGTGACTTCTTTCTTATGTTCTTTCATAGTTTTCCATTTCTACACTTAATCTTGCGGTTAAATGAATACACACACACTCACTCAATCTTAGACACGCATTTTGTCCAAATCACATGCATGAATCCGCGTTTTCCATCCAACTATTAAATTCCATTTTAAAACTCTCATTCCATAACCGAAGAAAGAAAAGAAAAAGTAAACTCTGAAATCCAACTGTATCCTCGGAGCAAAAGCAATGACGAATAAATATTCCCAGCTTGCATTCTAATTAAAGACATTATCACTTGCATTCACATTTGTGATTCCACCTCTCATTTTTTACTTTTTTTACTTTACAGCCTCATAAACAAATAATTAAAATTTAAA…	628	4:13510840-13511467
TCONS_00050389	XLOC_032498	AAGTCGGTCAAAACGCATAACAACAAGTGGGAAATAATTGTTTATTTATTTATGATCAAATACAAATTTTTGTTGACCGAGAAGTCTATATTGTGGCCAAAATCTTGTGAGTTTGTGACCAATCAAATCAGTAAATAAATATTAGTTGGTCAATTTTACTTTGTTTTTTTCATTTGTGTATTGTAGAAAGACAAAATGGATAATATATTGAATTGAATTAAAACTAAATAATTTTCGTTGGAAGATTCCAAAATGGCATCACGTGTAGGTCAACATATATGGAGCAGGAATTATTGACCGTCGATTTATTTATTGCTTCTTATTTCCAAACGTCAACGTTAACGCTAAAGTGGCGCAACATCGACCACTTCTCTCTACAAAAGGTCTTCAATGACTAAT…	851	5:19669989-19670839
TCONS_00047271	XLOC_030379	ATGAAACCCATCTCGAATCTAAAAGTCAAAACAACTAACCTACAAACTATAAGCTTCTGAAGTTAAAGTCGTTTTCGCCCGAGCTAGAAACCTTGAAAACTCCTTATGTTGCAAAAAGATCCAACCTTTAAACTAATATCAGAAGCTAAGAAATTCTAATAGCAACCTGCAAACTCTTTATATATGTCTTAAGATTGTAAACTACTAGTTGTCAAACGAATATAAGAACCATAACCTAAAGATTGTAAAGGAGATTGATTCTCTTGCTTATAATCGTGTAAGGTCCTCAAAGATATATCTACGACTTTGATTCTTGCTACAATGAGAGTTAAAATGGAAAGTAATTAGAGAAATCGAATTAAGACTGAGAATGACGATTAGATCTAGAGTTCATAATTC…	2094	5:11288610-11290703
TCONS_00009915	XLOC_006294	AGGGTATAAATGAAAATGGTAAATAGAAAATGATAGAATTGAAAAGGGGTAATATGAAAAGGACATTAGAAGGAATTTTTCTTTTATTAACGTCATTAATCTTCCTCTATGATCTGTTTTTTTTTGTAGACGTATGTGGAGCCTATCATTTTTCTTGACGTGGAGATGAACCCGAAAGAAGATTTAACCTGGTCTGACGATGAGGAAGATGTGAGGGTGGATAATATTGTCATGTTAGTTGGTGAAGGGATTACTTTTCAGCTCCCTCCATTCTGATTTGTTTAGCAGCTAAGTATTATATGTGATTAGCTAATATTTAATTGCATTTTTTTCCAAAGCCTGGGAATATAAATCTCCATGTTTCTTTGTCCCCAACATTACTTGTGTCCCCCCCTCGGA…	560	1:16595591-16596256
TCONS_00031280	XLOC_020152	AAGAAATGAATTGAGCAAAAAAAATTGTGTGGCTAAACGAAGAAATGAATTCGAGAGACTAAAATATTGAAAACCACTCTCGCCTTCTCTTTTTATTGGAGATGGCTTGCGCAATCTCACTCAAACTCGATTCGAATCAATATTAAACTTATTAAACACGTGAGAAAGCCCATGAAACTCGATCTAATATATCATCACCGACATACAAGAAAAAGGGAAAATCGTCAACTGAACTACAAGAAAAAAAGGAAACTTGTCTAACTTACGGACAAAAAAAGCAATCAAAGTAAAAAAACAAAGTATGCATATAAATAGAAGAGCAATTCTGAAAACCGGACACAAAAACTCACACACGAAACCTAAGAGATTGATTGTTACAAACTCTCACTTATATTTATT…	721	3:18926578-18927298
TCONS_00031254	XLOC_020126	AAAAGAATCGTGTCTACAGAGTACTGAAATCAAACAAAGAAACACCAGAGTCTGTGTGTTGGTTATTGCCTAATGCAACTAGAACTTGAAAGCTTTAAGCCTTTAACTAATCTTTTCAGCTTTGATGAAGTTTATATTTCAGAATAAAGATAGCAACTATTTATTAAGGAAACTATTAAGGAAAGATCAAGGCATTCATAATTCAAAAATATAGTCTCCACGCATCCATAATTCAAGAATCAAAGCATTTTAAGAAAAGAGCTACATACATGATCGAAACTATTTACCATAGATTAAGCATTCTATGACTCAATTCGATTTTATCCTTACAAAGAAATATCAATGAAATCCCTAATGAAACAATCCTAATTCAATTTGATTCAATCCAAAACTATGAAC…	564	3:5155586-5156149
TCONS_00050396	XLOC_032505	GCACTATTTTGAAACTTTAGCCACAAATAGGCACTTTAAAAGGAGAAGGCACTTTACCAAATCAAAATTTCCAAATTGCCCTCTGAACCACAACGCTTTCTCCTCATTTTCTCTCTCAACTCTTTTCTCCATCGTCTTTATTTCTTTCTCTTTCCAAAATCAAAACCAATTTTTTACGGGAATCTCAATATTCCAAATCAAAACTAAAAACCCAATTTCATATGATTTATCATCATCTTCCCTGTCTCTCAACAATTATTTGATTTGGTTCCATTTATTTCTCTCCTTGATTAAGGAATCTCTGTCATCGATTACAATGAAAAGTGAGGATGTTAACCATGATCAGTTACCTTCTAAGCAATCTGGGCTTGAAACGGTTCGTGATGTTGAGAACGCGAG…	794	5:23774342-23775135
TCONS_00032012	XLOC_020658	TTTGAAGCTATTGAAAGCGAGTTTGAAGCTGCTATGGAAGGTATTGAAGAACTTAAGGTTTCTGATTCCATAGGAAGCGGAGACGATGAAGAACAATGTGCAAGTGGATTATTGTAAGGAAACTGAATTACACACAGAAGCTGAAATCAAGTTGTAACATCATATGGAATGGAAAACTTTGACTTGAACTCTCCATGCTGTGGTGTAGCGGCGGACGTCTTTGAGATATGCAAAGGTTGCAGCTATTTTCTGTGGATGGTTTTTTTGTTCTTGCTTTAAAGCTAATGGTAATGTGGGTGGTGATGAGAGAATGCTCGTTGGTTCTTTATATAGTGGAAAGGAAAATAGGTTAAAATCGTGTATGGGGAGTAAAGTAGTCGCTGGACTTTTTGTGGATAT…	514	4:4079513-4080586
TCONS_00042680	XLOC_027632	ATTAGAAAAAGGTATCTCTCTTCGTCTCTAGAACTAAATCTCTCTCTTTAAAAAAACAATCGTTTCTCCCTTTCTCCTTCCTGAAGATCGATTTTTCATAAATCCATAGTAGTTTAAAAAAGAAGCAGAGAGATGTTGAAAATCGTTTCTCATGGAATCAATCGATTATTCTCTATGAAGTTCTTTAATCCACACAACTTTCCTCAGGAACATGATAATAGTAGTAAATGGAGGTTTTTCCTATGGTTACTCTAGACGAAGGAGGATCTCCTTGTGTTGGACAGGTTTGTGATTTCTTTCCAGGGATAAAAAAAATTTGATTGTTTGTTTATGATGAACGATTTTTTGGCTACGGAAGAGTGTCATGGAGTTCTGGTGAATTTTTTGGCTATGTTTGGT…	1197	5:18667572-18668860
TCONS_00021203	XLOC_013594	GTCAAATCTCTAGTGAAATCAGTTGAAAATAGACTGTTACTTGCGCCACGATTTTTCTCAGGAGAGGAATAATGTCAAAAACTGTTTATATTTGTACATTAGGTTAGTACCATTAGCAGTGAGAGTAACAACGTCTATCATGCGTTAATAGTATACATTATTTCTGTTAAAAAGTAACATATTTTGATAATATGTATTAAGTTTAATTTTAGGAAAACTACCCATTTTACTGTAAAACATACATTTATTTTAACATTCATTTAAGCATTTTTTCATTTCTGACAATAAACCCAAAAAATTTCTTATAAATGCATTTTGCATCTCTTTTTGATGAAAAATACCAAAATTGATTAATCACCACCTAAAAATGCATTTTGCATCTTCTTCGAGTTTCTATTT…	674	2:6960882-6961555
TCONS_00029013	XLOC_018608	TTTTATTTTTCTTCTTTGGCTCTGCGCCTCTCTTCTTTTCCATTCAAAAACTAAAACAAAGTTCATCTTCTCCAACCTAATCCCTGATTTTCTTTTTTCTTCATCAATTGTTGTTAGCTCTTCTTCTTTCTACACCTATAACCACAAATGTTTTAGGGATAAGCTCTTCTTTTTCCCCTCAATCTCTTCTTGGTCTGATTTTTTATTGTGTGCTCACTAAGCTCTTCCTATCACCAAACTCACGGCTAGATTCACTTATTTTCTTATGGTTGGCAAATTACAAGCTTCATCGGACGAAAAGATTGGTCATCATTGTCGCCGTCGCGGGTTCGTTGTCACCGTCGGCGTCCCGTCTGTCACCGTCGCCGTGGCTCTTTGTCGCCGTTAACCCTTGTCAAA…	563	3:12559387-12560071
TCONS_00012942	XLOC_008188	TGGGCGGATTAGATAGATAGAGATCTTCCATTTGATAAGTTTGTTAGCATAAATTAGTTGGGCTATTATAAATTTAGGCACATTTTGGGCCAAAAATTAGAAAAAGGGTACATTTCAATTGGGCTTACAAGCCTAAGCATTTTTGGCCTGTTTAAAAGTCTATTTTACCCTAAAGTGAAATCTTCATTGTTTTCTTCTCTTCCTCTTCATCCCTTCCTTTTTTCTTCATATTCCCAAAAAAATTTAATTTTGTTCCTGAGAAAATTTGTTTTTGATTACAAACACTAAACCCTAAGAAATGATACTAAAAAGGGAATCCAAACAAAATAATTAAATGAACCGTTTGAGATATAAAAAAAGGATGAACTAATTACGAGATAAAAATTTGAGATCTAATCA…	653	1:13636926-13637578
TCONS_00012958	XLOC_008204	TGGGATTCAAATTCATGTTGTGATTGGCCCAAAAATATTACTATATTTTGTTATTGTTAATACGGAAAATTTTGACCCAAATTAAAGTTAATATGTGGTTCCATCACGAACTTAAATAGGTCATTCCAAAACAAGTTCGAACGCATCACATCTAAATGCATATCCCTCTTTGGAGAAACGATGGATTTTACCACCAAACTACATATTGGTAAAAGTAAAACTATTCCTAACTTCATGTAAGATTTTGTAGGTTAAATTAAAACGGGACGTTGGGAGAAATTAATACCCTGCACTATTGACATTGATGGTTTAGGTTGTCATCGTTTTAAGTGTTTAAATAATTGATTTAGTTAAATAACGGCCGTCAAATCGGTTTGAGATGACGCAAAAACCATCAAT…	825	1:28862618-28863442
TCONS_00031262	XLOC_020134	TGCTTTTACGTTCCCTATTTATAGAGGCGTTGGAACATAAAGCAAAACCCTAGTCCTAATCGTTAAAGGAAATAATAAACCGTCAATGCAACCTAAAACACCTAATCGAAGCTGTAACTTAATGGGCAAGTAAACACCAAAACATGGCCCATTAAGGATCGATGCTACGCTGCATCAATTTGTAGTGTGTTTGATGGTTTTTATTTTTATTAGAAACTTACACCAAAACTGAAAAAGTCATATGTATAACACAAAAGATGAACAAAATAGTCATATTCATTTTATTTTACTTTTAAAGGAAAGAAAAAAGAAAGAATTGGCCCTTTTTCTAAATTGTCACGTTATGGTGTAGGGCCTAACTTCCTAAGAAATTAAATGTAGAAAATCCTGAAAAATGAT…	626	3:9719489-9720114
TCONS_00017437	XLOC_011101	CGGGTGGTTTGGTTCGGAAACGAACCATGGGTTTTCTGGTAATTAATAGATTCAGATGGGGATATACTAGTAATATCCATATATTTCGAATTTAAAAAATCAAAAATTGTTTCTGTTTTTTACATGGATTTTTTGGCTTACTCTTTGTAAAAAAGGGACTGGCCAGACGATTTTTCCAAATAATCCCAGATTTTGACAACATCACAAGTTAAAACCAAAATCGTAGAGTTGCTAAGACTTGTTTGATTTGATCTGTAATTGGAGGAAAGGTTTTGTGATGATGGTGTTTGACATATAATGGCTGGGATTTGTTGCGGTGTGTTGGGGAGATTGAACCGGCGGCACTAATGGATTCAATTACTCGAGCTTTCAATGGTAGATGTGTATTGATGTTAATTG…	938	2:1263959-1264896
TCONS_00031264	XLOC_020136	CAAACAAGGGAAACTAAAGCTGGCGGACAAAAGAAAAGTCCCCAGAAACTAAAGCCGGCGGAATACATGATTTCCCCGGAAACTAAGCCCTGTGAAAGGGAAGTTAAAAACAACAGAATTACCAAACAGAAAATTCGAATCGAAAGAGGACGATGCTATAAACTAAGAACAGAGGAAAAAGGCTAAAATCCTAAGGGAAGCGATAAACCAAAGAATTTCTCGATATTTTTAGTCTACAAATCATAATTTCTTTTACGATTCAAAATTATATATTTTCGACAAATAATTTCTATTATTTTATCTAAAAAACTCGGATAATTAGTCGGGTACGGATTAGGTTATGAAAATACCTTCGTAAAACCTTATAATATGATATTGTTTTCCGGATATTCGAGTGGG…	608	3:10434298-10434905
TCONS_00031260	XLOC_020132	CCCCGTTGGCCGTTTATAGAACGCATGCCAATTTCAACATGTAACGTACTAGGTTATATGTCGTGGTCTTGTTACATATGTTTTACTATAACTGTTGTTTTAAAAAAAATTCCACATGACAACCATTAATGAAAAAAATAACAGTTATTTTTACAGAAATTTTGTACAGGACAAGATATTAAAAACAACTGTTAGACAAAGTATAGACAAAGTCTTCTTTCTCTTGAACACGTAGCATGTTTATGGCGTCATGGCATGGAAAAAACATAAAGTCTTTTTTTGAGAGTGACAAAAGCAAAGCGTTTTACGTTGTTTCTGGTCCATACTTTACATACTATGAGTCTTTGATAATTTAAATTTTAATTAACATGGGCACAAATGCACCAATAATTATTAGCA…	666	3:9320096-9320761
TCONS_00050374	XLOC_032483	CTTTTAAAGATTTAGGAAAATTGCTAATTTCGCATGTTTGGTTTATCATATGAATTCTTTTGTTTCCGGTGTAATCCGGATTATATATATTCTCATCTTTGAGATCAATAAATTTCGATTCACAGTAGGATCCTTCTATCGGTTTCATCCGGTTCTCCTCTCGCTTTAGCGGAATTCGATCTTACTCCATTTTCGTTCTCACCGGCTTTTCTTCAAAGATTTCTCTGTTTTCTCCAACTGATCGAGGAGTAATATCTTCATCGCTTCCTTTGCTCTAGACGCAAGAGCAACTTGGATTCAGATCTACATCAAGATGGGTATAGACGGTGGTGGAGCTTCCCCGGATTTGGTTTTTGACAGAAATTTTTTGAAGCTATGATGATCTCTCAATCCGGTAGA…	641	5:9561080-9561720
TCONS_00049981	XLOC_032243	CATGCATGTGTGATCGATCAAACTTGTAAACAGTTTCCTACATTTGGACAGATTCAATAACCGTGAACAACAGAGAGAGAGAGTTACCAGATGAACAGGGTTGAGTTTTAAAGTCAACAGATTCTATTCCTGTTTTGCTTCTTCTCTCTGCGTAACTTGTAATCATCAAAAAAAAAAAAAGGAAACAAAACCCATCCGAAGAAAAAAGGAAATAAAGCCCATCCAAAGAAAAGGAAATTAAGATCAACACAAATATCTGCTTATGTCAAAGTCATTAACGACTCCAACGGCTATATTAAACAAACGGCTATCATTATTGATCAAGACCTAATTAACACTTTGCTTATAAATACAGATTCTCACACGCAGCCTCTTCTAATTCTTCCTTGAGAGAAAAAA…	1160	5:25470069-25472382
TCONS_00050362	XLOC_032471	CATAATGGAACAATCATAAGAAGAAGCTATATATGGCGATGTGTATGCACTGCAGATGGTTTGGAGTCACAGGCTCATAGCCTCATATGTTTACGTTAATCATCATGGAAAGCGATTTTTGATCCAAAAAAAAAGGAAAGCGATACCAAGGAGCTTGTGGAGTTTATGGTGATGCTGCTTTTGCGCTGGTTAAGTTGAAATTCAGAAAGAAAGATAACCCAAAATCCAAATTAATGATTACTTCAAACACTTTTGCATATGGAGAAGAAGAGCTGTTCAACATTAAACGGTACAACGCAGCATTGAATTTCCGTGTCCCAAGCACTGACTGATGATCATTCTCTAAAGTCTCTATAAATATGACCATGTGATCGTACGTGGCTCCTCATGACTGCCCCA…	770	5:2199410-2200179
TCONS_00050377	XLOC_032486	TCAAAACTGTGATGATTGACATATATAGTTAATACTTTTGAAACAATTTTCTCTGCCACACAATAAGAAAGGCGCATATGTATATAAAAAAGGGAAAATTTCTGAAAAAAATCCAATGCCAAAAAACTACCTAAACTTTTTTTGTTGTCAGAAAATACACAAATTAATCTGGGTTGGAAATAAAAAAACACGACCTATTATTTTTTCCGACTACCTCCTTTCGCTGTAACGGGCTGTTAACAACGTTAACCTAATTGTCAAACGCTGTTAATTTTACTTACAGAAAATTCCTGAAAAACACGATTTATTTAATATTTGCCAAAACAATACTAGAACTTTTTTTCGTTGCTAGAAATATATACATATTAGTTTAAAATTGAAATAAAAGCATGACTTAGT…	871	5:12568067-12568937
TCONS_00012937	XLOC_008183	AAAAAAAGAAGATGAGAATCTCAATTTTTCTCTCATTTACTTCTTTTGTATTGTTCTTCTTTCTTGTTTCTCTTTCTCTTTGTCTCTACATCGTCACGTTTTTATACATTATTTAAACGATGTTTGATCTAAAAAATGTTTCTTATCTCGGTCGGTATTTTTCTAATCGATATAAATGTAACTAAAAAACATAATGTATTTTGCACAAGTAGAAGAAGATTTACATAAACACAAATGTTCATGTAAATAAACACCAATAAATTAGCATGTAATTTTATACATAGAAAAAATGTTTAAAAATCACAAAAAAACGAAAAATAATATAAAGTTTGGATGCATAATTTTTATTGTGTTTATTTATGAGAACTCGTGTTCGAGTACATTTTTGCGTTTATTGTA…	668	1:12060369-12061036
TCONS_00012954	XLOC_008200	CCATGATTGGTCTCCTCTTACATACGCAAGAAGGACATTAAGGGACAAGTGTTAGTCAACTTTGCCTTTTGGAAGATACTTTAGCCATTGTCACTCTAGTTAATCATAGAGGTTAAGGCTTAAATTTGGCCTTAAGTACACTGGTACAGTTACATATTCTAATCACTTATACAAACTTATTCGTTTTTATTTCTTTTCTCGAATATAAAAAGAAAAACAATAATACTTGGAGATGAAGAACCGGAGAGATCTCCCAACCAAAAACTTACAATTTCATATACTTATCTAGGATGCCTTCAGGTCATCGCATAAACATGTAACCAACAATGATGATGTACTTCTATCAGGTTTTCGATTAACTATGAACATGATGGTGATCACAAACACGATCCCACGATT…	636	1:24662118-24662753
TCONS_00047093	XLOC_030237	CTTTTGGCAAAATTTCCCTACAAAAAAGGTAACCACATTAACACTTGGGTATTGTTTTTTGTTTAGATTTGTAAACTAATAACAAGCATATATTCTCAAGATATTTGAATATCAGAATATTACCTAAATTAAAATATCTAGAACATTCTAACGTCTAAATGATCCACTATAAATAACCATCTCATATCGAACAATTACCACAACCACAATTTGCCTCAGTCTAAATGATCCCTCCGAATTCTCATATAGCAAGCTTTATGAGCAAGCTATTGAGTATGAGAAAGGTTCGTTAATCACTTCTAATGGAGCTTTGACGATGCTTTCTGGTGCTAAGACTGATCGAGAGATAAGCGTGTTGTTAGAGATGCGATTACTGAAGATGAGCTTGAGCTTTGGTGA…	972	5:10035248-10036475
TCONS_00031018	XLOC_019982	TAATTACAAACTTACAAGTTATTATAATTTATTTTAGAGAATATTATATTGTGAGACACTTTTAAAAAGTTATTTGTCGATTTAGGCATTTTTAAGTTATGAGACACTTTTGTTAGACAAAATTCTCGATTTGCCCTTTAACTATATCTCTCCTACATTTACGCTAACAATTCTTCTTATTATAATTCTCTCTCTTTCTCGATACAATTCATCTCTCTCTCTCTTCCCCCCCTCCAATTCAATCCATCTCCCCCAATTCAATCCATCGGTTCACGGTAATTTCACAACAACAAAACAAAATCTTTTTTCTTTTCTCCTTCCTCACTCCAAAAACAAAATTTCACAATCAATCAATTGTTGTGAACCAAGCTTCTCGCTCAAATTGATTCTTCATATCTT…	811	3:22660424-22662605
TCONS_00039040	XLOC_025141	GTGACTATTGGAGCACAATGCCTCTAATAGAGTCACCTCTAAAATAGAGAAATTATAGAGGTGACCATTGGAGATGGTCTTAAACTCAAACTCTAATTACAAAATAACCGGTGATGTTCCGTGAAACTCATTATGCCTAGAGCTAAGATTTCCGGTGATGTGCCGTGAAATCTTATACCTAAACATGCATGCTAAACGAGTTCGATAAGTTCACCTTAGTAGATAGGCCGGTTCTTATTAGACACCTATATACCAGGCTCATCAAATAGTAGTTATGGTAACAGATACCTATGGTGGGTATATCTATTATTTGGAATCAAGTTCTAGTTAATTACTCTAGAACTAACATTAAGAACAACTAAAGATGAAGAATCCTATATATAACATAGCAAAGGGGTA…	868	4:5121010-5121877
TCONS_00009575	XLOC_005992	GGGTATTCAAATTTTGCAGAATTTGAGATTTCTATATTGTATAATTACTCGGATTGTTGTGAGATTATGGATTGATTGGAGAGTTCGATATTTTATTCGTTTTCACTGATTGTAGATTGTGATTTATTTTGCAATTTAAATCTTTGTTTTGACATAAATTTGAGATTCAGTTTTCTAAGAAACTTCTTCTTCTTCAACATTGGCGGCTTGATTTGATTTTTGCTCTCTCTCATGTATCAAACTCGTTTCATCTACGTAGCATCGAGATTCCAGTTAATCGAATCTCCTATTATCATGGACATGCTATATAGAATGGATATAAATCAGTAAAAAGTTTGCAGAAACCTCCACCTTTAATACCTTATGGACATGGAACTTTGGTTTCTTTACAAAACACGG…	952	1:12906287-12907418
TCONS_00003154	XLOC_001879	CCGCACAATTATTTGAAATTTATACATGAACTTGATAATTAGTGTAAAAATCAGATTCAAACTAACATGTGTTAGTCAACATCGTTACAAATCTGACTCAGCAAACATGTGGATTATGAAGTGTATATAAACGACGTTGTTTTGCATTTTTGGAGTTAAAATCTTAAAATAAAATTGCAAAACAAGGATTTCGAATCTTCGACCTTGTCCCTTTTAAAGGTGGTACATATATAACCATTTGTTCTCAAAACCTTCATTGAGACTTACCCAAGGATGTGAATTTATAAACATTAACGGTTTTGGGTTTTCAAACTAACAAAACAACGTAGCTGCGAATTGGGGAAAAATAATCCAAATCTAGGGTTTCAAATTGAAAACAATTTCTCATTTCTTCTTCTT…	1651	1:12899434-12902189
TCONS_00002337	XLOC_001358	CAAAGACACATTCATCACGACCTTAATGGCAAGGCGATCTTGTGATAATGATTCACAGTTTTGTTTATTTGGGTATATCGCCTTCCCCAATCATATGAATATGGTATGGTTCACCGCTTTATTCATGTAAATCCGGAAGAAGTAAAAAAACCTTATCATCGACACCTAACATGATTTCTTGCTTCAAGCGGCGAATGTTCTTGTGCACATACATTTTGACCACAAGGAAGCAATTCTTCACCAATTCATGGAAAGCATAAAGATCGCGGTCAATACTACAGCTAATGTGTTCGTAAGAATATTTCTCATTGTCTTCGAGAGTTCAAAGTAATTAGGTGTTTGTATATAAGATAGACCTCGAGATAAATATAGCAGTCTCCCATTTCTGTTCTGATTGAT…	491	1:9277038-9278291
TCONS_00010229	XLOC_006508	CTCGAGTCTTCATCTATTTCATCCTACACAATGTATTTTTTCTTCGAGGGAGTTCTTTCCATACATGATTAATTATATTTTAATTAATTTCCAAAAAAAAACTTTTTCTAGGTCTTTCACTTTAAAAATAACAATTTTTCTCTCATAGCAAAAAACTTTTTCTTTAACCTATTTTCAGCCGTTTTTTTATCCGTCCTTTTCTGATCGGAGATTGACGGTCAGTGTCTTCCATAGCACCAACGTCGATCATCTTTTAGTCTTAATTTTCATGTTTACTTCGTTTTTTATTATGAATTTGTTGCAAGTTTCTTCTTCAAAGTTTTATCGATGATTCTCTCAACCTTCAACCAATCGACCAAACTACCATCAACAATCGTTCTTGTAGTTGGTGTTACGGTA…	769	1:18394125-18395024
TCONS_00009538	XLOC_005961	ACATGGAACTTTGGTTTCTTTACAAAACACAGTTAATCGAATCTCCTGTTATTATTGACATGTTTGAAGAGACCTCCACTTCCAAGACCTTATGGACATGAAACTTTGGTTTCTTTACAAACCACGGTTAATCGAATCTCCTGTTATTATGGACATGTTTGCAGAGACATCCACCTCTGAGACCTTATGGACATAAAACTTTTACCAAATTCCTGAGATAAACGAGATCGAATTGTTTAAGAAACTTCTCCAAAAGTTATGGAGACGTGGAAAGAGAGAGGCGCTACAAATCATTAGAGAGAGAGAGAGAGAGAGAGAGAGAGAGAGAGAGAGAGAGAGAGAGAGAGAGAGAGAGATTTTATTTATGGGAATGTTACACGTTTAGGCACTTTTAAAGAA…	553	1:12733150-12734453
TCONS_00009539	XLOC_005961	TTTTAACTACATTTTTTCCATCGGTCATCTTTTCTCTCTCCTTTTCCCATCTCTTCTCTCTTTTTTTCTTTTCTTTTCTCACTTTATCGAAGAAAAAACATTTCCCACAATATCTTCAATTCCAAATCTGCAATTAATCTCCAAATCCACTATACGCGATGGCTTTCTCTTCTCTCTGGACTAATTGGAGAATACGAGTTTGAAGAGACCTCCACTTCCAAGACCTTATGGACATGAAACTTTGGTTTCTTTACAAACCACGGTTAATCGAATCTCCTGTTATTATGGACATGTTTGCAGAGACATCCACCTCTGAGACCTTATGGACATAAAACTTTTACCAAATTCCTGAGATAAACGAGATCGAATTGTTTAAGAAACTTCTCCAAAAGTTATGGA…	689	1:12733150-12734453
TCONS_00021207	XLOC_013598	CCCAAACTCATGTTTTCCCGCCAACATCGCAAAATCGTATTTTATCGCCAAAACCGTAAAATCGTGTATTCTCAGCAAAATCATAAAATCATATTTTCCCGCCAATATGTTTAGTATTGATAATGGGTAATGATGTTGAATAATTGTTATTTGTCAAAATGAAAGCATGAACATTTTTATCTAAACGAGAATGTGGATGAACTACAAAATGATCAAACAAATAAAGATCCATTTAAATGCATCATGTAGATTAAATTGCAAATAATGAAACAAACATCATTCAAATGTATGATTTAAATGAATCATGTAAGTCGATCATCTGAATGGAAATGATGAAACAAACAGGGCCTCATTGACATTGAAAACCTTCTTGTAGCATCAGAATCATCAGCTGATTTA…	786	2:9852659-9853444
TCONS_00050382	XLOC_032491	TTATTGGTCACAAACAAAACTATAATGATGATGATGTAGAACATCAATCTTTGTGGAACAAGAAAAAAAAACCTAAAACAGGGAATAGTATTTTTGTTTCTGAATTGCTTGGGCTCTTCTTAATTTTGATGATGTGTTTGAAAAAATTCATTCAATTTTTTGTTCTAAAATGTCCGGTTTATAATATTTTACGTCAAAAACATGAATAACTATATATATTTATATATATATATATAATGCGTGTAATACAAATTTAAAATTAAATTATATCTCGTGCGATGCGCGAGTCCACATCTAGTACCATAGATAAAAGTCTTTAGTGATTTCAAAAAATTATAAGCAAAGTTTACATTTTTATGTATAAACATTTATATTTTCTTTGAATATAATTAAACATAA…	602	5:15151129-15151730
TCONS_00003158	XLOC_001883	AAGCCCCTTTGGCCCAATGGTTGACCAAAGGTTTATTAATGCTTCTACACTAAGAGGAGATTTACAACGATATACAATTATAGCCGTTCGCCAGGATTCTACGCAGAGAAGATATTGAAGGTGTCCATCAAGCGCATGGAAAAGGAGAAGGAGGTATCGTCTGTCCTAGATCTAATAAGGGTCGGAAGGAATTGTCCGTGATAGAATCGTCTATGTAACAATTCTCATAATTTGTAATAAATACTAAATCTACACTACAAAAAAAGTCCTCATTGATAGCAGTAGAGGATAGCTCATTTTCCTTAACTGCTATAAAAGATGAATAAATTTTTTGGTTACTTTTTAATAGCACCTTATAAACGCTAAGACCGTAAATCCTCTAGCGGGAATGTAAAATAC…	422	1:12942525-12943016
TCONS_00004700	XLOC_002981	ATTATTAAGTAATATCCCGCTAAATTCGTTCTGTCGAAAAATATTTATTTATTCTATTAATGTTGATCTTATTTATGATATGATTCTAAATCATTAACCACAAGAATATCTCTCTCTCGATGATGGCGGCGGTGGAGTCTGTAGGGCTTTGATTCCCAACAATGAGCTAGTGGAATTTGGTGGTCTGCTTTGGATTATTCAATGGTGGTATCTTGGACCTATATGGGGATCTCATCTTGGTTATTGGGTTTTTGTGGTGTGGATCGGGTCGTGAAACGATCTTCATCAATTTTTTAGGGAGAGGTTGGATCCGATTTAATCTTGTTTTTGGTTGTTCTTCTCATGGTTTTTGGAGGAGAATTTTAAGGAGAATAGAGGATAACATAAGATTAAGACAGT…	900	1:21602062-21603079
TCONS_00050395	XLOC_032504	TGACGCCGAAAATTCATGGAATCCAATGGAACAGAGAGGTGAAGCAATATAGTAAAAGAGACTAGTTTCTTCATCATGTTGCCGGTTTTTTTTACTCTCTATCCATTTCTCTACATTTTCATCATCTCTATCCTAAAACTAGATGTTATTATTTCATTATTTTTCCTCCAAACATGATTTTGGCATCCCATTTTTTTTACAAGTTTTAGATTTGAGATCTCTGAGGTTGAGACGGGTTTAGTACGTATTAATCTTACTGAAATGTTGACTTCAGATTTCCTTAATTTGCTTGTTCTTACACTTTTGGGTTGAAAAGGTTAGATTCAGATTTAATTTTTCGTAACAGTAAACACACTTCTTTATGCTCGTAATCTACAATCTACGATCATTAGTAACGAA…	802	5:22412588-22413389
TCONS_00050378	XLOC_032487	CTTAAACAAATATACTATACCAATATTTATAACTATTGATCATCCAAACAGGTGAGAGAAGGTGAATGCAAAGCTTGAAAAAACAAAATTGCAGATTTCTTAATTCAAGAGTTCTCATCTGATTTGATTCAAATAAAAGAGAAGAACATGACAAGTAAGGTGTCCATCAAAGATTATATGTTTTTGAATCCAGTAGACTAGTACATGGACGGTATGAACTTGTTGAAACGAACAATTGTTCACAATGTCATGGATAGTATGGTTATCAACATAATTTGCGCGACACGTTCGTATGCAAATCCATAATATGCAAAGCCACACGCTCTTTTTCAATTAGGGTTGTGTTTAAAACGAGACTTTGGTTAGAGATGAGAGAATCCAGATCTTATGAGAACAACT…	509	5:14182043-14182551
TCONS_00050394	XLOC_032503	CATTTATGTAAGAGATTGTCTGATATGAACAGAAGACTAGTGACGATGGAAGGAACTTAGCCTTACAAAGCTTGCTCATGTGTTTCTAAAGTAAAAACTTTTATTTATTGACTTATATAGATTATTTTCATATTATTCTATTGTTACAAGTTACAATGTAAAAATGGCCTTTCATATATTAAATTATATAATCGTGGTTGATTGGGCGTATGCGGATCGAGAACTTTAGAATTCAAGTTAAAGCAAGTGTCCATTAGAGGCAGGATGTATATAGCTTCAATTTGCTTTATTTAGAAATATATAAATTAGTGGTTCGTGGTTTTCACGACAAATAAAATCAATAAGTAATTTTCTTTTAATCAAAATCACGCCTTTGCGTCTCCTTGCATCTCGCCTGAA…	823	5:22366510-22367332
TCONS_00019541	XLOC_012587	CCTCAATTCAATATTTATGTTTTTAATTCTTAATTTCTCTTTTTTGTTATTCCTCTTCCACGATCCTTACCCAAAATAAATAAAATCTCTCTCTCTCTCTCTCCATGATTTGTAGCGCCTCTCTCTCTCTCTCTCCACGTCTCCATAACTTTTGGAGAAGTTTCTTAAACAATTTGATCTCGATTATCTCAGGAATTTGGTAAAAGTTCTATGTCCATAAGGTATTGGAGGTGGGGTCTCTGCAAATTGAGATTCGATTAACCGTGGTTTGTAAAGAAACCAAAGTTCCATGTCCATAAGGTCTTGGAAGTGGAGGTCTCTTCAAACTGAAAGAAAAATCAACAAACAATGTTTTGGTGTCCATAATAACGAATCCATTTAAATATATCCATTCAAAAA…	1090	2:12811731-12812939
TCONS_00050385	XLOC_032494	GTTTCCGTCAAAATTTTTCTCTCCACCAAATTACTAGGATAGAATGGACCATTCTCTTTAAGGCAACGAGATCCTTCTAAAAATACTCTGCTTCAAGTAAATATGTATTGTCTCTGTTTCTCGCGAAATCTCTGGTGTTCGTACAGCTCTTACCTCAATCATATGCTTGGGCACTCAACCGGTGATTATGAAATCTGATTGTCAAATATCAATCAAGGCCATCAATTTACGATCACCCAATGTAGAGATCCATATATGGTATTTTATCTGATATTTTCTTACTTGCTAGTTCTCTAAACTTTTGTAATTGTACGTTTGTCCCATATCTCCAAACTGCATAGCTGATTTTCTGGCAAAAACTATTCTCTAAACATTGTTTAAATGATATAAGATATGGAT…	550	5:16149488-16150037
TCONS_00012957	XLOC_008203	GTCTGAAATAAAGAAAAAGGAAAAAAAAAATGAAATCTGAGAAAAAATGAAAAGGATAGTCTAACGTCACATTCCTTTGACATTTTATCGTCACGGACGGTCTCATCGTGAGGTTTACCGCTTAATCACGGCGATTAGACTTTCAATGACATAACTTTTTCAACGACGCCTTCGTGCGTTAATTTTTCCTTTTTTGATAATTTTGTTATTTATTCGTCTAATCAGAAATACGTGGTATTAACATTGAATCGACATGAAGAGGGCGATCGTAGAAACTTAAACACTTTTTGAATATGAACTATAAGAAAACTATGTGGTGTGTGAAAAAAAAACAAAAAAAAAACTATGTGGTTTGTTTTAAGGGATTTTTGCTGGACAGCGATCCCTAGTCTAGTTCTA…	487	1:28354188-28354674
TCONS_00036403	XLOC_023537	AGCAAGTGCACAAATTAATATTTACAACCCTAAAATTATTCTCTCTTCCTCGCCGCTTTCCCCACGATCTCCATGACTACAATTGCAAATTAGTTTGCAAAGAAGATGAAACTGATGAAGAAGAGAACAAGAACAGAGTGATACTGAACAAGAGAACATAGTGAATTGCAGCACGTGATGATGAAACACGAGAACCAGAGTGATTCTGGTTTTTAAATCAAAGGCGGTACATATATTTTGAGAAGTTCGGCAGATCGAATACCGTGGGCTTCAATGTCAGGGTTTTGTGGAAAATATTTTCAGCAAAGAACATTTCGACAGAGCAAATCGTGAATACTAAATTGTTAGATCATTATTAATCCAAGTAATAAGTTAGACTTAAAAAGCTTTGAAAGTTAT…	572	4:7381597-7382669
TCONS_00031253	XLOC_020125	GCTGCTTGTACCATCTCTTTTTTTTTTTTTGGATCTAAGGCCGCATGTGCCATCTATATATGTAATATCACAAAACATTTTTGGATTTGAAATTACAGATTAAAGTGTGTTTCATGGGTATATAGACATATTACACGACATAGACACGAATATATAGGATTATAATGATATCTTGAGCACAAAGGAAAGACACGAGAGGAATCTGCCATGTAATTCGTGGAGGGTTCCTAAAATGATAAGTCTGCAAAAAAAATTTTGATAAAAATGTTCAGAAGACGACAAACCTAGTTTGTCATTTATGGAAAGTGAATGGTGCGAGAAGCTTCATGAAACTCAGGGGTAAGTTGCTACTTTTGCTTTTTATTTTTCTATTTCTGACATTTTCACCATTCCCTAGCA…	587	3:3655586-3656172
TCONS_00017819	XLOC_011423	TGAGAATATTTTTGCCCATTGAAGAGCTCCTGAGAATTTAATCCCTAAAATCCCTAATCTTCGTTCTCTCAGATTGAAACCCGACTGACGAAGCTTCTCGACTTCTTTTCTCTCGATTTTTTTTCAGATTCAAAACAAAGAGCCATAAGCCGTGTTCGGAGAATGCAGATGGAGATGTCGCCTCTATACATGTACCTGAAGTTATTCTATGAATTCGGAGCTGGGAATATAGAGAACGGTCGTAAGAATTACTAATTTCCAACTCGGGAAGAAAAAATAACGAAAACATATGGCTCATATTGTTGTTGTTTTTGATGATGTAGTTAGTAGAACCGAAGAAGACGACGAATAAGGTTTGGGAGACTCATCAAGTTTCCATTGAAATAGGATCTACAAAGA…	478	2:3799252-3799820
TCONS_00000201	XLOC_000101	GAAAAACAAAAATAAGAAAGGAGGAAAGTAAAATACCTTGTTGGGCTTGGGAAGCAAAAAGGGCCCAAAAAGCAAAGTCCATTCGAAAGCCTAATGTGGGTCCACCGTTCTCTTGTAGTTGTCTTCTCTCGTCAGAATTTTTTCTGATCTTCCGCTCGAAAAGTCCATTCGAAACCCTTAGACGAAACTCTCAGAATTTTTTCCGATCTTCCTCTTGTTGATCCTCTCACTCGAGCAGATCTGACGGCGAAGGCGAAGAAGCAAACGTCCGTTACTTATGGATCGATTGCTCTCAGGCTGGTTTTCATCGGAGTGTTGGCGTCGACATTAGCTTCGTCAGGCGATTGATAGTTTGATTATCATCTTCAGATTCTAAAATCAAATCCAGTTCAACTGAAA…	713	1:641393-642105
TCONS_00009354	XLOC_005828	TGTTTTTCAGTCGGGTTCTTCATTACACAGCATAACCTGTCAAGATTAAATAACAAAAAATTAACAACCAGTCAGGCTCTAGAGTGGATCTGCAAAGAACAAAAGTTCAAGAAAGCGAATCAGTAGCCAAGATCAAATGAGAGGTCATGTATCTTTGAGCTGTACATAACCCAATTTCCGGAGGCGAATCAGTAGACAAGAGCATATAGAGGTCAGGTAAAGTAAATCTTTCCCTCTAATCTCATGCATTCTTTCGTACAAGTTATTTGCATTTGACGAGCCCATGTGGCTGGGCTTGTTCGGGTTACTAAATGATCTCACGAACACAAAGACACTGAAACACAATCAACCCAAGCTCAAAACACACCCATAGAAAACAAAATTCAAACATAAACACAC…	810	1:11581074-11582006
TCONS_00042881	XLOC_027757	TAAACGCAAACTTAGCGAACAGGATGAGACAAATTTTCTATCTCGAAATAGATTAAATAGTTATTAAAAACTTATTCTTTTTATCAGGATTCTTTTGTTCTATTCCTTTCACAACTTTGAATTCTTTGAAGCACTTTTGTATAAAATCACAATCATTTTGTTCAGATTTTGGGAGCTGGAACTGAAGTGTTGTTTCTAAAATCTTATCAAAGGGATGCATGTTGTATTGCTTTTGTGTCGCTTATTAAACTTTCAATTTGCACCCAAACGAGAAATAAGATCAAATCCTCTTGTTTTCATTTAGATTTGTGTTGACATTTGTGTTAGTTTCTTAGTGTAAAGGAACAAGTTTGTGTTGACATACATTCTTTCTTCGTTTTTTCAGTGGCAATTGACAGT…	791	5:19557442-19558304
TCONS_00035720	XLOC_022998	TGACCGGTTATTTCACACAAATGTTATAGTTGACCAGGGCAAAATCTCCATGACGTTATCTTGCATTAACGGACGCGATAACTCTGTTAGCACATGTTAATTAGTTTTCTTTAATGCCTAAAACGACGCCGTTTCAATAAAATCGAAACATCAAAATTTCCAAATCGATTTTTGAAATCCCTAAATTCTAAAAATCAAATCCCTAGTTCCTAGCTACTTTGAAATTATCTTGAGAATTGATCGGAAAAGCTAAAGGTTATGATTACTATGAACATGATTTTCTAATCCTTCCTACTTCTTTCCATCTTCTTAATCATCTTCTCGCTATCTCTGCTTCCTCCTTCTTTGTGTTTCCTTTTTTTTTTTTTGCAAACAATTTTTGGTTTCCATCTGCATCAC…	1031	4:2689380-2690528
TCONS_00050372	XLOC_032481	TTTGTATTTTCTGTAATAATGCCAATACTATCCCTGTTTGAAATACACGCTTTTCATCTTCTCCCTTCCATAGAAAACCAACTATTTTCTTTCGCCAACTATTAACTTTTGAACATAGGTTTGGCTCTAACAAATTCCAGTCCACCGTTTATGAAGCTTTTGATTTTGCCAACGATTAACAGAGGTATATTGGGCACAAAAACAAGACAGTTAATTTTTGGAAATGACATTTAGGTTTTGCTCGAAATTGAATTAGAGGTTTTGATTTACAGAGGCACGACTTTAGATTTTGTTGGGGTCTTTGGTTTTTTTAAGAGACTTTGGTTTTGGTTTTTGAAATTCAATTAGTCGAGATTCTCGCTAATAAGCGCTGAATTTGATCAATCTCTG	390	5:9048824-9049213
TCONS_00050379	XLOC_032488	GAGAGTTTTATAACTAGTAAATTTGGGGTTGCAATAGGGATTAGTCGGCGATGACCAAAATAAAATATAATCTATAATTACAAATATATTCTTGTTTACTTATATATGTAATTATAAAGGGAATTTTATAAAATCTACTACTTTTTCTGGAGTTCTTTTACAATTTCTACAACACAAAGCTTTCTTTTACACATTGTACCACATTTCATTATCACATGCACATTTGTGGACGAAATTGTCCTAGATGGTGACAGACTGATGTGACAGCCTTTTGTTTTTGTCTCCAGATCTTGTCTCCGATTAGAAATTCTCTATTGCGTCTACGCCTTGTCTTCGATTTTATCATCTTGCTCTATTATTATGAATCCCACATCTTGTCCACCAATTGTTCTCATTTAA…	851	5:14573322-14574172
TCONS_00031276	XLOC_020148	AACTTTTCTGCTCTGAAAATTTCACCATCAACTTACATTTTTCTTAAAATTCGTATAATCATTATCGTCGTTTCCCTCATCCCCGCTACAACTTCCTCCGTCGACATTGCTCTCACTCTCTGGAACGGTGAAATCAGGATCATCCAAATCGCTCTGATACAGTAACTCACTAACCTGCATATCTTTATTTGAATTCTCAAACCAGTAAGACATAATTTGAACTCGAACACAAATTTCTCTCAAGAACCCTAGTTCTCAAAATCCCCAAATCGCGAATCCATTGAGTTAAATTAGAAGAAGAATGAAACGACGTGGTTTTGCCTTTGGGCTGTTTTGATTCAGGCCCAAATCGATTTTGATTCGGTTAAGCCCAAATCAATTGCAGGACAAATACGACGT…	693	3:17164331-17165023
TCONS_00031285	XLOC_020157	GTAAAAATAGAAATCTCTATTTTCTCTTCTATATTTACAAAAAAAAAATAGAGACAACCATTGCAGATGGTCTTATTAACGTATCACATTGGGATCATGATGGATTTAAAAGGATAGATATGGGCGAGACCACAAAGATTTTTCGGATGTATACGTGAAGCATGAAAAAAAAAAATGTGCGATGAATAAAGAAATATGTTTAGAAAATATTATAGATAATTCGTTTATATATGAGTGGGTCTGGATCCGCGTGTTAATCACGTGACACTGGCCCAAGAAGCCTCTCTTCGTAGTGGAGTGGTGTGGGAATTCCCTTCTTCCCATATTAAAATGTTTCGATGAATAAATGAATAGCTCTCTCTAACCTTCTTCTTTTTGTGTTTTAATGAAAATGTTTTA…	741	3:21413458-21414198
TCONS_00014584	XLOC_009375	AAATAACTAAGAACTAATTTCATCCATTCAACCAAAAAAGTTATAAAGAAAAATTGTTTAACCTTTTTGTAGAGGAATAAGTTGAAAGATCTTCAACTTGTACAAATGGTTTTTCAAAATTGAATGAGTTGAAATTATTAGGTTGAACAAAATTGGGGTTGAATGATCATCTCCAAAAATGTGGATCAAGAAGTTGAACACTTTTCCTTTATAATTTGTTCATTTTTCAACTTTTTAAGTTGAATGAATTGAATAATTTTTTCAACTTTTTCAACTAAAATGCTGAAGATTAATTGAATAATGTTTTTAACCTCTTCAACCTTTTAAATTGTGCAACCATTTGCACCCAAATATTCAATTATTTGTCATCCATTTGGAGCCTATGTTTTGTACATTGAT…	958	2:8880979-8882009
TCONS_00023627	XLOC_015062	GGTTAATCTCCTTTTCTCTGTTGTTCTTGGGAGAAAAACCTTGTGGAAACTCCGGTTCCCACCTTTGGAGGATAACCATCCATTGGGAGAAGTGGAAGAGTTGGTTCTCCAAAGATTTGAGTAGATCAGGTTTGTTGGCGAATATATCTGGTTCATTGGCGAATTGAAACTAGAAAAGGCTGTTTCCGAGGTCCGCACCCACCAGGCGGGAAGAGGTTTTCCAGTGATCAGAAAGAAAAGGGATGAGGGACAAACCTTCTCGATTGCAGGATTGGTGAGTCTTTAGATGATTGTGAGTTCATGTCTTCGAAGAAGCTTGGAGTTGTCGAAACCAGGGACTTCAACTCTAGGAGGTTGACAGGGTGTGGAAGGAAATGATTGAGCTTTTCCCTTTTCCGC…	435	3:9899965-9901217
TCONS_00023628	XLOC_015062	ATCTCCTTTTCTCTGTTGTTCTTGGGAGAAAAACCTTGTGGAAACTCCGGTTAGAGAAGATCTTTCTAAACGCTATTCTCTTGTTATTTTCTTTTAAGATTTTTTATTAAATCATGTTGTTTGCTTCAATCTCCATGCTTGAGTAGTTCTCTTGCTAGGTTGAGGGTTTATCTTTAGGGATTTAGATGATATATAAGATCGCCAAGCTGCTATGATTATCTTTAGAGTTCTTCGCCTTGATTAATCTTAATGATAGTTCTAGAGTACCTAACTAGAATTTTATCCTAAGTAATAGGTAACCTCTGAAAGGGCGCTTATTGCTAAAACTATCATAGATAGGCCTAAGTATTTAGATGTGGATAGCTCTGGTTTCGATACTTAGGTGAGCAGATCAAACCT…	1248	3:9899965-9901217
TCONS_00050392	XLOC_032501	GGATAAAACAAGAGGAAATATCACGTGGTGATTTGTAGCGTCAATACCGACTGCCTCACAAGGATGAAAGCCACAAGCCCGAAAAAGATATAAATGTTCACTGGTAGAGGTGGTTGGGACATTACATTTGTGCCTACCAATTATGTTTGTTAACTAATATATGATCTATTGAAACAAAAAAATGTATATAGTTAGAGTCAAAACATAAGCGCAGACATACACACACAAAAAAGACATATAATCATGACCGGGTTTTAACACATCCATAAAACAAATTGTTGAATCGTCTATACATATAAGATAAATGTGAAACGCGAAAGCATGACATCTAACGCAATGCAAACGCTAAATGATGGTAGAAGAAGTAATGTTAAACAAATGAAAATCATGAATATATAA…	478	5:20670064-20670541
TCONS_00031457	XLOC_020260	TTAAACAAAAGGAAAATTTTCTTGCTTTCTCTTTTGTTTGGTTTCTCCGTCGACGATACCAAAGGCGATTCAACTTGATTTGTTTGATCCAGCGTTTTGATCATGAAATCGGGAGAGCAACCACATATACTCAATATACAACCGCCAGAATGATGATCGACGATGAGATTGTTCACCAAATCAACTTCAAACCGGATCTTGTGGTTATATTGTTGAATTCTTTGTAACACCAGGAGCTTCTATCATGTGACTATCTCATGAGTTCTTACCAAGAGGACTGGGAAGAATAGAAATTGTGCCAACATCAATTGTGGAAGATACCAGATTCTTTAAATGTATGTACTGTTGTGAGTTTTATCGATTAATGAGTTTGGTCTGAACTTAACCATATCCATTAAT…	547	4:761566-762622
TCONS_00033022	XLOC_021365	CAGTATAGTCATGGTCGATCCCATGTTCATTATGAAACAGAGTTGTAATACGTTTCAGGTCACCTTAACAATGTGATAAGCTGTGGAGACGGCTAAGGATCCAGGAAAGGAATCTTAACAATGTGATGGTGTGAATTCAGTCAAGGCAGATCTTAACTGATCAGGGTCAGCAGTGAAAGGTGTCGTCCCCATCAGACCAAACGTCTATCATCTTAGGCCCTCGATGCAAAGATCTGAAGCAAACCAATTCAGTCAAGAACAGCCCCAGAGAATGAGCTTCCTATCCTAGATGTTCTAGTGAGTAGTTCAGGCCTACAACTTTCACTCTTTATCATATAATTAAAGAGTGCAGCGGGATGGGGGAACAGCAGCGACATGTTTTCTCATCGACGTAGGATA…	532	4:9538146-9538677
TCONS_00021200	XLOC_013591	CCCCAGTGAGAAACCCTAAACCTAAACCTAACAAGTAGATTACTCATGTTTGAATAAGAAAGCATAAAGAAATCAAAAAGAGAATATAGTTTAGAAAAGATCTTCTCTCTATATGTTTTTGAAATCTCTGGAACTCTCCACAAACCTCAGAGAATTGCAGAGTAAAAGTAGAAGTATCAAAATTTAGGTCTAAACAATGACCATAAAAACTATTTATTAAGTCTTCAAAAATGTGGAGGGGCTCCTAATGCGATTAGAAAAGTCTTCTCGGCAAAACTGCCATTCTTAAATCTTTAAGCCGTCTTGGACTTTTGTTGGACCACGAACGGTGTCGGTCGACACTCTTGATTTGTGAACACTAAGCTAAGCCATCTTTATATTATTTGAATTCGTCATTTA…	806	2:4138104-4138909
TCONS_00012952	XLOC_008198	TTCGACTACCACAATTAATTAATTACCATTAATACAAAATGCAATATGATTAGTTAGAACTTAGAACACATCTAGTATCAATGATGCCATCTATGATAGATGCAAAATGAAAACATACTAAAATCATATTTTCTTTCCAATAAGTCATATTATTATTATTTTTAAAATATCAAATATATTATATGTTATTTCATATAAATTCTTCAATTCCATACATACTTACATCTGATAAACTGTTAATCTCTCAGTAGATATCATCGGAAGATAGTTTTGTCGACACCATTTTGACCATTAATAAAACACGCATTTGATAGCAGAAACTATACATCTTCTCTGTCTTCTCGCAATACGCCTTCACATATTAATGGCAAGTTTTCCAACCGAGTCAAATCCAAAAAA…	569	1:23893183-23893751
TCONS_00050365	XLOC_032474	GGAAATTGTCTCTTTCTTTTAAGTTTGCTTCTTACAAGAAGGAAGCAAATGCTTACCATTTTAGGTTGAACAGAGAAACTTTGGAACATTTGAAAGCTAAATTTGTCTGCGAAACGAATCAAAGCCTCATGAAGTTCCTTTAGCAACAGTAAAACATAATCTGTTTGATATCAGCCATAAGTTCAAATCATTTTAATTTTTTTTAATAGAAGTTTTTACATGAGAAATAAGTATTTATTTACAGTCTAAGTGAACGCTTATTCTTACTTTTTGTACCGAAAAACAACCTAATAACATTTCTATTTTTACTCATATATAAGAACTTAAAATATCAATTATAATATTATTTTCCCCAAAACAAATCAATATTTATCCCATGGAAGATATATATAATAGTCT…	627	5:4894896-4895522
TCONS_00021212	XLOC_013603	AACAAAAGTAATTTGTCTAATTTGGGTAATTAAACATGTCACGCCAGGTGATCCCGTACTTACCCTTTTAGGCAACAATAATTTAATATAGTCCTTTTAATAGGTGCACCCAAAAAAAAAAGTCCTTTAATTTATTAGACCCCTAATTTCAAAAATTGACATTTTCTGTAGAAAAAGATATTCAGAAGATTCATAGCAAGATCAGTTGGATCCAAGAAAATGGTTTATTAACATTGAATAGACCTGAAGTTCATCAAAATACATTCCAGATAAATACAGTAAGTATTACATGACAAAAGCCTCACATTATTTAAACTAAGAGAATCACAATGGAAAGTTGTAGCCCTGTGTAGGGTAATACATATATTCTTTGTCACTGATTTTATCGATTAGTTATAT…	670	2:14780035-14780704
TCONS_00041587	XLOC_026796	CTTGGTGAATGAAGATTCATTGAGACATTTGATCTCTACAAGAAGGTTTTCTAAACGGAACGGTGGTAGCAATGACCCTAAATATGATTTCAACTATTTATCCTTGCCTACGATTCAAATTTGTTTGAGTGGTGATCTTAATCCTCGCATGTTGATTGGTACCTAAAATAATGATGGTGAGGAAAATGAAGATGTGAACATTACGGAGAAGAAGTTCGACTCAAAGAACTTGTTTGGTGTTAAGGTCAAGATTGAGAAGGAGTAATTGGTGCTCTGTTTTGGAGTTGAAGTTTGGTATTTTAGGGTCAAACTTAATGTGCTCACCGAGATTATAGATTGTATTTATAAAAATAGATGCTAATCTCTAATATTTTCTTAATCATATCTTTGAGTTGACTC…	499	5:12306069-12306738
TCONS_00031266	XLOC_020138	ATGAGTCTGGATCTTAAAATATAACTATACACGAACACAATTGAATTTCGATTATTACTCTTAATTTTATAATATCTATACTATTACAAAGTTTACTTATAACAAAATATTATATATTTTTAAAATTTATTAAAAAAATTATATTTTGTACGTATATGCGAATTCAGATATCTAATACATTGTACTATAATATATATCACAAAATAAGAAAATAATTTACATTGAATTGAAAATATAAAATCCCGCACATACGTGCGGGTCAGGATCTAGTTACTATTGTTTTCAGAAAACATTACTTAATTGGGTTAATCTTATATCTCAACATTTACAATCAAATTATTAAAATTCTACCTCACACAAGTCATGGGTTAGAA	374	3:10837793-10838166
TCONS_00041897	XLOC_027072	GTTTTTTAGAGGTATTTGTGTCAATCCCCCTATATCTATATATATAACTCACCATAAATTTTGATATATATAAAGAGTAAAAGATTCATGAGAAGAAAGATGAAGGATCCCGTGTTAAAATAAAAAGAAAACATCTTAATGAATGTTCTTAGGAACTTACATTCAACAAGATGTTGGTGATTGACTTTAATGGGTAAGATTCTTGGTGTATGCGTAAGATAGATATCAGAGTAGGATGAATTGGATTTTATTAAGAAATGTAAATTGAATCAAGAGTACAAAGGAGCCTTAAGATGATGTGCTTGAGAGCATCTTCAACCTACCTCTATATTTGCCTCTATACTCTATTATAGAGATCTCTGTATAACTTTGTTATTTGCAAAATTGTACTTTTACTTT…	508	5:14699049-14699641
TCONS_00050369	XLOC_032478	TTTGGATCAAACGTATGTGTTCAAGGTTTTTTTTTCTTCTTCTTTTAAAGTAGAAGCAAACTCTACGATGATTGGAGTGGAAACCATTTTTGTAGGATTAGGCCTCTTCATACTGATCTGAGTCAGACTTTGCATAGCTGAAGTTTTTTTCCTCTACTATTCAATTAACCAGTAGAGAAAAACTGACGCTTAAGAGGTTAATGGAGCTTAAATTTTACCAAATTCAGACCATAACTCTATTTATGTACTGGTCCTAGTGTTTCCAAGAGAATATATCTCTCAGCTTAAATTTTACTAAAATTCAGACCATAACTTATTTATGTACTGGTCCTAATAAGATGAATGTTTTAAGGGTTTATGGCTTGCTTAAGAAGAGCCAAAACTCTCTATAATTAACAA…	711	5:6622337-6623047
TCONS_00023927	XLOC_015277	CTTCTCGTCCTTCCGACATCCATAGATCTATTAGATCAATTTCTGAGAAAAATTCTTCAAACTCCTTAAACGATCATCTTACTCATGTTGAATTCCAATAATTGGCGCAACAAAGATCGATTCAAGTATTAGTATCAATCGTTTAGAGATGTGAATCGGGACTTTGAGATAAGAGGTGAATTGAATATCAGATTTTGCAATGGAGACCCGAAAACCATAATTCGTGACCTTTTAAATCAATTTGTCACAAAGACAAAGACCATAATTTGTGACCTTTCAAATTTATTTATACTTCTTTATGTTTACATTGCATGTTTTAGTTTTAGGTTCTTAAGATAATTTTGAGTAATGTTTATCTATAACATGTTTCCGG	373	3:11766318-11766854
TCONS_00031265	XLOC_020137	GCTGACACTCTTTCCGTAATAGTCCGTAATAGGATCACCTACACTTAAGTTTTGGTTTTCCAAAAATACCATTTAATATCTGTCTTACAATCATTCATAAGGGTACTCCTAATGAGTATAGGCCAAAGAAATCTTGGTATTTTTTTTTTTTGAATCTAATGTTCAATTATATTCATAGAAAAAATAACTAGTGCATCGTGTATTTGATAAAAAAATTAAATAGACTTGCTAACTTTCTCAGAAAAATTTAAAATGAATCAAACGCGAGCTCAGAGCCAATTTTGGAAAGTTGTATCATAACGTCTATCCCTCATGCCTCTAATGGTGGTGATCTGATTTTTCACTTGCTTATCGATCCAGCTGATCAATTGAGCCGAGGAGTTTGGTGGTCCATTTCTT…	580	3:10604997-10605576
TCONS_00050363	XLOC_032472	GTTTTGTTTTGGATCAAAATACATTGACGTGTAGATTCATATTTATTTTGGAGTTTTTTTTGACAAGAAATCTTAGATTCATACCTAAACCCAGATACATAATTGTACATGAGCGTACCAGTTGTACCTAAACGCTTAGATCTATTATCTTAAAAACCAAAAGACAGCCGAACAATTGTATCTAAACCCAAAAACCCAACATAATTATATCTAAAAATTTAGCCACAATTATACCTAAACACAACACTATCTAAAGACTCAAACACGAAGTCTTCTTCTTCTCTTTGTCATTCTCCTTCTCAATTTCTTTCTCCACAGCTTTCTCCTTCTTCCCTTTTCTTCTAGTTTTTATCATTCAAAAGCAATCTCATAATATTTTGTTTTAATGCATTTCACAAA…	553	5:3946032-3946584
TCONS_00036006	XLOC_023260	TTACCTTTGTTAAGCTTGATCTCGATACTTATGCCTATTGTGTGAACAAAAGAGCTTTGTGTAATTCGATCCTTAACAACTAACGACGATCTCTTTATTTGAGGGAGTAAGCTTAAGGTCAATTTGATCCATATCATCTTCGTATAAAATGACGTACTAAATAATGGTTGGTAGTAGTGAAAGTCTATCCAAGAAGAATACTTGAAGAAATCATCACACAACAAGCAGCAATACAGGAAGATAACAACGATCTTCAAAATTCCGCGATAGTCATTGCATTGAATGTAAGTTCACTAATTTTACCTGGAGGAAATCTTGAAGACATTCAAAATTGTTATCTAATGAAAGCTAGGTTGTTATCTAATGAAAGCTAGGTTGTTATCGAACCATTCTTAAACT…	568	4:5032972-5033539
TCONS_00041907	XLOC_027080	TGGATCCATCTTTTTGCCTCCAATTGGTTTCCCAGTCCCAACCTCCTTGCTTGTAGGCTATAAAATGCCATCTTTATAAAATAACTCTCCAGTCGCCCCCTTTATAATGTTGTTGATCAGGGGTTGACGTTCTAGTCTTAGTGGAATTAATAAAAAGAGAAGGCCTGAAAAATAGTTCCTTACAAAGATAACAAGATTGAAGATATTTTCAACCATCACAAATAAGAAAAAAATGTAAGAAAAGTTACCTCTTTCTGGAAGATTCCGTTTTCTGTATTGCTTTCTCTTTCTTTTGTTCAGTTTCTTGTTTGAGTTCTTAGTATGTGACAATTCTTGAGTTCTTGTTTTTGTTTTGAGTTTTCCATTTTTGTGTGTTTGAATTTTGTTTTTGTTTTTTTT…	728	5:14742758-14743485
TCONS_00041970	XLOC_027118	TTTTGTCAAAATTTTCTCACAAAAAAAAATCCGTCAAATGTTTCCCATAAAAAAAATTTAGGAAAGATTATTATACGAAATTTGGGAAGGATTTCACGGAATTCATAAAAGATTTCACAAAAAAATCTTTCCTAAAACTCTTCCTGAATTTTGTAGAATCTTTCTTAAATTCAGGAAATGATTCTTTGAAAGATTCCACGACATAGATGTCACTCCATTCAGTATCAGAGTCCTGACCTCTTTTCTTCAGACTGCTAAGATTAAAGAGTCCGATATCTACATGATGAAGATAATGGAGTGCTATACAATGTAAGCTAGTAATTCAAACCTTGAGGAAAATATTATTGGAAACGCAAGGAAAAAATCGGCGGTTGATTCACAGAATTAACAGATATATAG…	533	5:15092551-15093272

## Sheet: Table S3 - XLOC info
XLOC ID	Status	Araport11 ID	LncRNA	Overlapping TE	Nearest gene model (nt)	ORF > 100 aa
XLOC_030032	Recent	AT5G03715 AT5G24275	No		0	379
XLOC_030033	Recent	AT5TE29800 AT5G24275 AT5TE29805	No	Yes	0	328
XLOC_008174	Recent	AT1G05157	No		0	291
XLOC_026885	Recent	AT5TE46460	No	Yes	313	218
XLOC_020779	Recent	AT4TE21010 AT4TE21035 AT4TE21025 AT4TE21020 AT4TE21040 AT4TE21015 AT4TE21030	No	Yes	13294	212
XLOC_008185	Recent	AT1G06777 AT1G06783	No		0	199
XLOC_011722	Recent	AT2G14945 AT2TE26275	No	Yes	0	175
XLOC_020143	Recent	AT3TE47555 AT3G05785 AT3TE47580	No	Yes	0	155
XLOC_002216	Recent	AT1TE54655 AT1TE54645 AT1TE54650 AT1G43815 AT1TE54640	No	Yes	0	147
XLOC_007787	Recent	AT1G09407	No		0	146
XLOC_030751	Recent	AT5TE52560 AT5TE52550 AT5TE52565 AT5TE52555	No	Yes	4163	136
XLOC_031248	Recent	AT5TE65910 AT5TE65915	No	Yes	962	135
XLOC_032470	Recent	AT5TE04425 AT5TE04420	No	Yes	749	132
XLOC_016013	Recent	AT3G07935	No		0	130
XLOC_016902	Recent	AT3G02677	No		0	130
XLOC_014708	Recent	AT3G04105 AT3G04115	Yes		0	129
XLOC_009073	Recent	AT2TE27235 AT2TE27240 AT2TE27245 AT2TE27250	No	Yes	1209	125
XLOC_008578	Recent	AT2TE12415 AT2TE12410 AT2TE12405	No	Yes	6360	124
XLOC_018621	Recent	AT3G06175 AT3G06185 AT3TE52020 AT3TE52015	No	Yes	0	116
XLOC_020139	Recent	AT3G00510	No		0	115
XLOC_032492	Recent	AT5G00550	No		0	115
XLOC_001945	Recent	AT1TE44195	No	Yes	393	113
XLOC_020149	Recent	AT3G00840	No		0	113
XLOC_008920	Recent	AT2G13105 AT2G05865	No		0	112
XLOC_016266	Recent	AT3G08315	No		0	111
XLOC_025146	Recent	AT4TE38660	No	Yes	491	110
XLOC_027111	Recent	AT5TE54235 AT5G05545 AT5G05535 AT5G00540 AT5G37793 AT5G05525 AT5TE54225	No	Yes	0	108
XLOC_027179	Recent	AT5G38743 AT5TE56100 AT5G38747 AT5G05815 AT5G05805	No	Yes	0	103
XLOC_020145	Recent	AT3TE49920 AT3G00610	No	Yes	0	100
XLOC_000101	Recent	AT1TE02080 AT1G08815	Yes	Yes	0
XLOC_000218	Recent	AT1G04367 AT1G04363 AT1G04357	Yes		0
XLOC_001358	Recent	AT1TE29900	Yes	Yes	85
XLOC_001411	Recent	AT1G06097 AT1TE30840 AT1G06093	Yes	Yes	0
XLOC_001621	Recent	AT1G09095 AT1G06393	Yes	Yes	0
XLOC_001666	Recent	AT1TE37065 AT1TE37060	Yes	Yes	1525
XLOC_001820	Unannotated		Yes	Yes	961
XLOC_001852	Recent	AT1TE41535 AT1TE41525	Yes	Yes	1776
XLOC_001879	Recent	AT1TE42030 AT1TE42025 AT1TE42020 AT1TE42010 AT1TE42015	Yes	Yes	529
XLOC_001883	Recent	AT1TE42205 AT1TE42210	Yes	Yes	3172
XLOC_001980	Recent	AT1TE45450 AT1G09255 AT1G06987	Yes	Yes	0
XLOC_002167	Recent	AT1G09465 AT1G09475	Yes		0
XLOC_002199	Unannotated		Yes		169
XLOC_002603	Recent	AT1TE64185	Yes	Yes	633
XLOC_002981	Recent	AT1TE71285 AT1TE71280 AT1TE71275	Yes	Yes	323
XLOC_004130	Recent	AT1G80625	Yes		0
XLOC_004917	Recent	AT1G14650	Yes		0
XLOC_004979	Recent	AT1G05167 AT1G05173	Yes		0
XLOC_005620	Recent	AT1G09035 AT1G06147	Yes		0
XLOC_005739	Unannotated		Yes		2663
XLOC_005813	Recent	AT1G06473	Yes		0
XLOC_005815	Recent	AT1G06497	Yes		0
XLOC_005828	Recent	AT1TE37495 AT1G09115 AT1TE37490	Yes	Yes	0
XLOC_005899	Recent	AT1G33615 AT1TE39590	Yes	Yes	0
XLOC_005901	Recent	AT1G06687 AT1G33660 AT1G06693	Yes		0
XLOC_005925	Recent	AT1G06727 AT1TE40280 AT1TE40285 AT1G06733 AT1G09185	Yes	Yes	0
XLOC_005961	Recent	AT1TE41500 AT1TE41490 AT1TE41505 AT1TE41495	Yes	Yes	1547
XLOC_005992	Recent	AT1TE42080 AT1TE42070 AT1TE42075	Yes	Yes	117
XLOC_005993	Recent	AT1G06833 AT1G06837	Yes		0
XLOC_006003	Recent	AT1G06883 AT1TE42385	Yes	Yes	0
XLOC_006015	Recent	AT1TE42820 AT1G06907	Yes	Yes	0
XLOC_006026	Recent	AT1TE43145	Yes	Yes	1834
XLOC_006033	Unannotated		Yes		239
XLOC_006081	Recent	AT1G06983	Yes		0
XLOC_006083	Recent	AT1TE45400 AT1G36627	Yes	Yes	0
XLOC_006084	Recent	AT1TE45420 AT1TE45415 AT1TE45425	Yes	Yes	784
XLOC_006264	Recent	AT1G09485	Yes		0
XLOC_006294	Recent	AT1TE54700 AT1TE54705 AT1TE54710	Yes	Yes
XLOC_006508	Recent	AT1G09595 AT1TE60945	Yes	Yes	0
XLOC_007343	Recent	AT1G09775	Yes		0
XLOC_007532	Recent	AT1G08997	Yes		0
XLOC_007898	Recent	AT1G09583	Yes		0
XLOC_008168	Unannotated		Yes		621
XLOC_008169	Recent	AT1TE05280	Yes	Yes	2041
XLOC_008170	Recent	AT1TE09290 AT1G04683	Yes	Yes	0
XLOC_008171	Unannotated		Yes		236
XLOC_008172	Recent	AT1G08895 AT1TE14870	Yes	Yes	0
XLOC_008173	Recent	AT1G05037	Yes		0
XLOC_008175	Recent	AT1G05263	Yes		0
XLOC_008176	Unannotated		Yes		832
XLOC_008177	Unannotated		Yes		974
XLOC_008178	Unannotated		Yes		2238
XLOC_008179	Recent	AT1TE27550 AT1G05857	Yes	Yes	0
XLOC_008180	Recent	AT1G06133	Yes		0
XLOC_008181	Recent	AT1TE37155 AT1TE37150	Yes	Yes	808
XLOC_008182	Recent	AT1G06537	Yes		0
XLOC_008183	Unannotated		Yes		578
XLOC_008184	Recent	AT1TE40900	Yes	Yes	348
XLOC_008186	Recent	AT1G06927	Yes		0
XLOC_008187	Recent	AT1TE44565 AT1TE44560 AT1TE44555	Yes	Yes	7176
XLOC_008188	Unannotated		Yes		844
XLOC_008189	Recent	AT1G07023	Yes		0
XLOC_008190	Unannotated		Yes		791
XLOC_008191	Recent	AT1TE53490 AT1TE53485	Yes	Yes	7171
XLOC_008192	Recent	AT1TE54725	Yes	Yes	7485
XLOC_008193	Recent	AT1G07233	Yes		0
XLOC_008194	Unannotated		Yes		1116
XLOC_008195	Recent	AT1G09655	Yes		0
XLOC_008196	Recent	AT1TE69485 AT1TE69480	Yes	Yes	853
XLOC_008197	Recent	AT1TE74985 AT1G08417	Yes	Yes	0
XLOC_008198	Unannotated		Yes		991
XLOC_008199	Recent	AT1G08677 AT1G08683	Yes		0
XLOC_008200	Unannotated		Yes		2785
XLOC_008201	Unannotated		Yes		1139
XLOC_008202	Unannotated		Yes		2578
XLOC_008203	Recent	AT1G09875	Yes		0
XLOC_008204	Unannotated		Yes		1863
XLOC_008205	Recent	AT1G09797 AT1G09793	Yes		0
XLOC_008206	Recent	AT1G09957 AT1G09953	Yes		0
XLOC_008207	Unannotated		Yes		134
XLOC_008213	Recent	AT2G01045 AT2TE00100 AT2TE00085 AT2TE00095	Yes	Yes	0
XLOC_008459	Recent	AT2TE08690 AT2TE08685 AT2TE08680 AT2G00420	Yes	Yes	0
XLOC_008726	Recent	AT2TE16535	Yes	Yes	49545
XLOC_008854	Recent	AT2TE20155 AT2G05675 AT2G05665	Yes	Yes	0
XLOC_008962	Recent	AT2TE23430 AT2TE23415 AT2TE23425 AT2TE23410	Yes	Yes	3058
XLOC_008978	Recent	AT2TE24120	Yes	Yes	816
XLOC_009078	Recent	AT2TE27505 AT2TE27500	Yes	Yes	1843
XLOC_009198	Recent	AT2G06995 AT2TE31430	Yes	Yes	0
XLOC_009253	Unannotated		Yes		1305
XLOC_009261	Recent	AT2G07085 AT2TE33630 AT2G07075 AT2TE33635	Yes	Yes	0
XLOC_009375	Recent	AT2TE37325	Yes	Yes	540
XLOC_009478	Recent	AT2G07555	Yes		0
XLOC_009607	Recent	AT2G08045	Yes		0
XLOC_009909	Recent	AT2TE56030 AT2TE56020 AT2TE56025 AT2TE56035	Yes	Yes	1332
XLOC_010118	Recent	AT2G08620 AT2G08625 AT2G08615	Yes		0
XLOC_011101	Recent	AT2TE05755 AT2TE05750 AT2G00360	Yes	Yes	0
XLOC_011423	Recent	AT2G00530 AT2TE16340 AT2TE16335	Yes	Yes	0
XLOC_011651	Recent	AT2TE23430 AT2TE23420 AT2TE23415 AT2TE23425 AT2TE23410	Yes	Yes	3058
XLOC_011721	Recent	AT2TE26255 AT2TE26270 AT2TE26275	Yes	Yes	1459
XLOC_012587	Recent	AT2TE56030 AT2TE56020 AT2TE56025 AT2TE56035	Yes	Yes	1332
XLOC_013234	Recent	AT2G09265	Yes		0
XLOC_013585	Unannotated		Yes		1526
XLOC_013586	Recent	AT2TE09140	Yes	Yes	612
XLOC_013587	Recent	AT2TE11715 AT2TE11710	Yes	Yes	823
XLOC_013588	Recent	AT2TE11715 AT2TE11725 AT2TE11720	Yes	Yes	2640
XLOC_013590	Recent	AT2TE15545	Yes	Yes	13867
XLOC_013591	Recent	AT2TE17485	Yes	Yes	2217
XLOC_013592	Unannotated		Yes		5084
XLOC_013593	Recent	AT2G06365	Yes		0
XLOC_013594	Unannotated		Yes		667
XLOC_013595	Recent	AT2TE28340 AT2TE28345	Yes	Yes	1771
XLOC_013596	Recent	AT2TE28345	Yes	Yes	3420
XLOC_013597	Recent	AT2G06895 AT2G06905 AT2G06935	Yes		0
XLOC_013598	Recent	AT2TE42130	Yes	Yes	165
XLOC_013599	Unannotated		Yes		2661
XLOC_013600	Recent	AT2TE52075	Yes	Yes	90
XLOC_013601	Unannotated		Yes		155
XLOC_013602	Recent	AT2TE64500	Yes	Yes	1380
XLOC_013603	Unannotated		Yes		930
XLOC_013604	Unannotated		Yes		1004
XLOC_013605	Recent	AT2G09120	Yes		0
XLOC_013745	Recent	AT3G00170 AT3G01295	No		0
XLOC_014301	Recent	AT3G14467 AT3G14470 AT3G02945	Yes		0
XLOC_015062	Recent	AT3TE41210 AT3TE41205	Yes	Yes	77
XLOC_015277	Recent	AT3TE49000 AT3TE48995	Yes	Yes	7882
XLOC_015413	Recent	AT3TE53245	Yes	Yes	20886
XLOC_015608	Unannotated		Yes		6893
XLOC_015882	Recent	AT3G07345	Yes		0
XLOC_015931	Recent	AT3TE70260	Yes	Yes	28
XLOC_016000	Unannotated		Yes	Yes	107
XLOC_017194	Recent	AT3G01965 AT3G00240	Yes		0
XLOC_017519	Unannotated		Yes		322
XLOC_017567	Recent	AT3G02835 AT3TE19610	Yes	Yes	0
XLOC_017582	Recent	AT3G02895	Yes		0
XLOC_017613	Recent	AT3TE20780	Yes	Yes	119
XLOC_018065	Recent	AT3TE35085 AT3TE35080	Yes	Yes	231
XLOC_018302	Recent	AT3TE41755 AT3G05185 AT3G05195 AT3TE41770 AT3G05175 AT3G27185 AT3TE41750	Yes	Yes	0
XLOC_018488	Unannotated		Yes		244
XLOC_018608	Recent	AT3TE51710	Yes	Yes	611
XLOC_018654	Recent	AT3G06215 AT3G31908	Yes		0
XLOC_018914	Recent	AT3TE62650 AT3G00690 AT3TE62640	Yes	Yes	0
XLOC_018952	Recent	AT3TE63565 AT3TE63575 AT3TE63570	Yes	Yes	3704
XLOC_019078	Recent	AT3TE67725 AT3TE67720 AT3TE67735 AT3TE67730	Yes	Yes	138
XLOC_019124	Unannotated		Yes		249
XLOC_019165	Recent	AT3G46845 AT3G07555	Yes		0
XLOC_019982	Recent	AT3TE92340 AT3TE92360 AT3TE92345	Yes	Yes	244
XLOC_020123	Unannotated		Yes		158
XLOC_020124	Unannotated		Yes		256
XLOC_020125	Recent	AT3G00290	Yes		0
XLOC_020126	Unannotated		Yes		26
XLOC_020127	Recent	AT3TE22600 AT3G03165 AT3TE22595	Yes	Yes	0
XLOC_020128	Unannotated		Yes		370
XLOC_020129	Recent	AT3G03705	Yes		0
XLOC_020130	Unannotated		Yes		3059
XLOC_020131	Recent	AT3TE29340 AT3G03945 AT3TE29345	Yes	Yes	0
XLOC_020132	Unannotated		Yes		437
XLOC_020133	Recent	AT3G26395	Yes		0
XLOC_020134	Unannotated		Yes		139
XLOC_020135	Recent	AT3TE41755 AT3TE41765 AT3TE41760	Yes	Yes	1511
XLOC_020136	Unannotated		Yes		19
XLOC_020137	Recent	AT3TE44095	Yes	Yes	5448
XLOC_020138	Recent	AT3TE45050 AT3TE45045	Yes	Yes	229
XLOC_020140	Recent	AT3G00530	Yes		0
XLOC_020141	Unannotated		Yes		5165
XLOC_020142	Unannotated		Yes		979
XLOC_020144	Recent	AT3TE47585 AT3G05795 AT3TE47580	Yes	Yes	0
XLOC_020146	Recent	AT3TE63850 AT3TE63855 AT3TE63845	Yes	Yes	2900
XLOC_020147	Recent	AT3TE64215	Yes	Yes	1110
XLOC_020148	Recent	AT3TE69555	Yes	Yes	768
XLOC_020150	Recent	AT3G08120	No		0
XLOC_020151	Recent	AT3TE76570	Yes	Yes	803
XLOC_020152	Recent	AT3TE76760 AT3TE76770	Yes	Yes	496
XLOC_020153	Unannotated		Yes		338
XLOC_020154	Recent	AT3G08495 AT3TE83700 AT3G55513	Yes	Yes	0
XLOC_020155	Unannotated		Yes		793
XLOC_020156	Recent	AT3G08825 AT3G57040	Yes		0
XLOC_020157	Unannotated		Yes		1555
XLOC_020158	Recent	AT3G58060	Yes		0
XLOC_020159	Recent	AT3G00960	Yes		0
XLOC_020260	Recent	AT4TE03900 AT4TE03905	Yes	Yes	343
XLOC_020505	Recent	AT4TE12095 AT4G05025 AT4TE12110 AT4TE12105	Yes	Yes	0
XLOC_020658	Recent	AT4TE17660 AT4TE17665 AT4G06748	Yes	Yes	4779
XLOC_020814	Recent	AT4TE22690 AT4TE22695 AT4TE22685	Yes	Yes	206
XLOC_020845	Recent	AT4G05660	Yes		0
XLOC_020925	Recent	AT4G05740 AT4TE26290	Yes	Yes	0
XLOC_021080	Recent	AT4TE32185	Yes	Yes	24
XLOC_021365	Recent	AT4G02965 AT4G16950	Yes		0
XLOC_021449	Recent	AT4G06805 AT4G06810	Yes		0
XLOC_022604	Recent	AT4TE89150 AT4G09885	Yes	Yes	0
XLOC_022897	Unannotated		Yes		39512
XLOC_022998	Recent	AT4TE12580 AT4TE12575 AT4TE12570 AT4TE12565	Yes	Yes	363
XLOC_023126	Recent	AT4TE16685	Yes	Yes	6116
XLOC_023260	Recent	AT4TE21010 AT4TE21005	Yes	Yes	12487
XLOC_023537	Recent	AT4G02895	Yes		0
XLOC_023590	Recent	AT4G06005	Yes		0
XLOC_024749	Unannotated		Yes		191
XLOC_025137	Recent	AT4G03815 AT4G03805	Yes		0
XLOC_025139	Recent	AT4TE17125	Yes	Yes	513
XLOC_025140	Recent	AT4TE19585	Yes	Yes	1202
XLOC_025141	Recent	AT4TE21275 AT4TE21270	Yes	Yes	338
XLOC_025142	Unannotated		Yes		146
XLOC_025143	Recent	AT4TE25005 AT4TE25010	Yes	Yes	1742
XLOC_025144	Recent	AT4TE25010	Yes	Yes	1338
XLOC_025145	Recent	AT4G05835 AT4TE28600 AT4G05840 AT4TE28605	Yes	Yes	0
XLOC_025147	Recent	AT4G06795 AT4G06800	No		0
XLOC_025148	Unannotated		Yes		606
XLOC_025149	Recent	AT4TE52365	Yes	Yes	96
XLOC_025150	Unannotated		Yes		370
XLOC_025151	Unannotated		Yes		1216
XLOC_025152	Unannotated		Yes		210
XLOC_025153	Unannotated		Yes		587
XLOC_025154	Unannotated		Yes		267
XLOC_025155	Unannotated		Yes		1163
XLOC_025367	Recent	AT5G00980	Yes		0
XLOC_025564	Recent	AT5G01475	Yes		0
XLOC_026472	Recent	AT5TE34355 AT5G04285 AT5TE34340	Yes	Yes	0
XLOC_026558	Recent	AT5G04635	Yes		0
XLOC_026641	Recent	AT5G04875	Yes		0
XLOC_026796	Recent	AT5G00515	Yes		0
XLOC_026858	Recent	AT5TE45960 AT5G05115	Yes	Yes	0
XLOC_027072	Recent	AT5TE52965 AT5TE52975 AT5TE52980 AT5TE52970	Yes	Yes	1689
XLOC_027080	Recent	AT5G37247	Yes		0
XLOC_027118	Recent	AT5TE54570 AT5TE54575 AT5TE54565 AT5TE54560	Yes	Yes	597
XLOC_027124	Recent	AT5TE54760	Yes	Yes	160
XLOC_027513	Recent	AT5TE64080	Yes	Yes	394
XLOC_027632	Recent	AT5TE67210	Yes	Yes	1191
XLOC_027757	Recent	AT5TE70370 AT5TE70375	Yes	Yes	897
XLOC_028682	Recent	AT5TE93060 AT5G64687	Yes	Yes	0
XLOC_029176	Recent	AT5TE08540	Yes	Yes	329
XLOC_029177	Recent	AT5G00355	Yes		0
XLOC_029588	Recent	AT5TE18210 AT5TE18215 AT5G15537	Yes	Yes	0
XLOC_029813	Recent	AT5G00420 AT5TE24155 AT5G03085	Yes	Yes	0
XLOC_030118	Recent	AT5G04055 AT5TE32425 AT5G25755 AT5G00470 AT5G25756 AT5TE32430	Yes	Yes	0
XLOC_030237	Recent	AT5TE36535 AT5TE36545 AT5TE36540 AT5TE36530 AT5G28040	Yes	Yes	0
XLOC_030321	Recent	AT5TE39235 AT5TE39230	Yes	Yes	3296
XLOC_030379	Recent	AT5TE40920	Yes	Yes	2007
XLOC_030593	Unannotated		Yes		3934
XLOC_030748	Recent	AT5TE52440 AT5G05345 AT5TE52445	Yes	Yes	0
XLOC_030815	Recent	AT5TE54645	Yes	Yes	134
XLOC_030816	Recent	AT5TE54650 AT5G05585	Yes	Yes	0
XLOC_030817	Recent	AT5TE54675 AT5TE54665 AT5TE54680 AT5TE54685	Yes	Yes	555
XLOC_031407	Recent	AT5TE70005 AT5TE70000	Yes	Yes	3392
XLOC_031571	Unannotated		Yes		1973
XLOC_031829	Recent	AT5G55790	Yes		0
XLOC_032243	Recent	AT5G63625 AT5TE91620	Yes	Yes	0
XLOC_032332	Recent	AT5G09355 AT5TE94040	Yes	Yes	0
XLOC_032471	Recent	AT5G07080	Yes		0
XLOC_032472	Recent	AT5TE14290	Yes	Yes	438
XLOC_032473	Unannotated		Yes		66
XLOC_032474	Recent	AT5TE17710	Yes	Yes	228
XLOC_032475	Recent	AT5G15537	Yes		0
XLOC_032476	Recent	AT5G02575 AT5G02565	Yes		0
XLOC_032477	Recent	AT5TE21405 AT5G02805	Yes	Yes	0
XLOC_032478	Recent	AT5G00415	Yes		0
XLOC_032480	Recent	AT5TE32655 ath-miR5641 AT5TE32660 AT5TE32650 AT5G04145 AT5TE32645	Yes	Yes	0
XLOC_032481	Recent	AT5TE32735	Yes	Yes	1447
XLOC_032482	Recent	AT5TE33750	Yes	Yes	2171
XLOC_032483	Recent	AT5G00480	Yes		0
XLOC_032484	Recent	AT5G00485	Yes		0
XLOC_032485	Unannotated		Yes		3573
XLOC_032486	Recent	AT5TE44530	Yes	Yes	2288
XLOC_032487	Recent	AT5TE50620	Yes	Yes	1872
XLOC_032488	Recent	AT5TE52390	Yes	Yes	117
XLOC_032489	Recent	AT5G05385	Yes		0
XLOC_032490	Recent	AT5G00535	Yes		0
XLOC_032491	Recent	AT5TE54810 AT5TE54805	Yes	Yes	3337
XLOC_032493	Unannotated		Yes		531
XLOC_032494	Recent	AT5TE58360	Yes	Yes	233
XLOC_032495	Unannotated		Yes		2259
XLOC_032496	Recent	AT5G06875	Yes		0
XLOC_032497	Recent	AT5G06925	Yes		0
XLOC_032498	Recent	AT5TE70780 AT5TE70785	Yes	Yes	70
XLOC_032499	Unannotated		Yes		62
XLOC_032500	Unannotated		Yes		192
XLOC_032501	Recent	AT5TE74470	Yes	Yes	2753
XLOC_032502	Recent	AT5G00650	Yes		0
XLOC_032503	Recent	AT5TE80510	Yes	Yes	401
XLOC_032504	Unannotated		Yes		1615
XLOC_032505	Recent	AT5TE85500	Yes	Yes	370
XLOC_032506	Recent	AT5G08910	Yes		0
XLOC_032507	Recent	AT5G09255	Yes		0
XLOC_032508	Unannotated		Yes		169
XLOC_032557	Unannotated		Yes

## Sheet: Table S4
	MP_HS
	Sample	Condition	Rep	Clean reads
	Mature pollen	Control	1	62805504
	Mature pollen	Control	2	65576798
	Mature pollen	Control	3	66027400
	Mature pollen	Heat stress	1	61941698
	Mature pollen	Heat stress	2	67457412
	Mature pollen	Heat stress	3	58191600
	CL_HS
	Sample	Condition	Rep	Clean reads
	Cauline leaves	Control	1	63360456
	Cauline leaves	Control	2	62482904
	Cauline leaves	Control	3	61414820
	Cauline leaves	Heat stress	1	59182240
	Cauline leaves	Heat stress	2	55975846
	Cauline leaves	Heat stress	3	61701276
	MP_Hot/Cold
	Sample	Condition	Rep	Raw reads
	Mature pollen	Control	1	32213076
	Mature pollen	Control	2	30690445
	Mature pollen	Control	3	30793566
	Mature pollen	Heat stress	1	31450178
	Mature pollen	Heat stress	2	30839854
	Mature pollen	Heat stress	3	27968364
	GP_HS
	Sample	Condition	Rep	Clean reads
	Germinated pollen	24°c	1	99431135
	Germinated pollen	24°c	2	121692347
	Germinated pollen	24°c	3	93158291
	Germinated pollen	35°c	1	96941935
	Germinated pollen	35°c	2	92610519
	Germinated pollen	35°c	3	105870551

## Sheet: Table S5 - Expression
		MP_HS (mean RPM)				MP_Hot/Cold (mean RPM)		GP_HS (mean RPM)		MP_HS pollen CTRL vs. pollen HS				MP_HS leaf CTRL vs. leaf HS				MP_Hot/Cold pollen CTRL vs. pollen HS				GP_HS pollen CTRL vs. pollen HS
XLOC ID	Deforges et al. (2019)	Pollen CTRL	Pollen HS	Leaf CTRL	Leaf HS	Pollen CTRL	Pollen HS	Pollen CTRL	Pollen HS	PEG	DEG	Log FC	padj	LEG	DEG	Log FC	padj	PEG	DEG	Log FC	padj	PEG	DEG	log2FC	padj
XLOC_000101	Yes	17.1	27.3	8	5.3	4.59426	7.30649	0.371741	0.598832	Yes		0.68	0.4924	Yes		-0.58	0.103	Yes		0.669345	0.291286			-	-
XLOC_000218	Yes	72.6	48.7	32.4	13.5	14.1657	16.2042	0.680237	1.04129	Yes		-0.58	0.1976	Yes	Yes	-1.26	0.03	Yes		0.19397	0.694173	yes		0.618939	0.53794
XLOC_001358		73.4	42.5	0	0	26.3661	30.6604	0.0861615	0.170119	Yes		-0.79	0.1016			-	-	Yes		0.217693	0.532435			-	-
XLOC_001411		56.4	44.2	0	0	8.38936	18.5756	0.0154885	0.0985707	Yes		-0.35	0.5822			-	-	Yes	Yes	1.14678	0.02912			-	-
XLOC_001621		5.1	9	0	0	0.764209	11.075	0.0596359	0	Yes		0.82	0.2981			-	-	Yes	Yes	3.8572	0.0218947			-	-
XLOC_001666	Yes	43.8	56	14.7	12.3	11.4187	23.6109	0.0136286	0	Yes		0.35	0.5833	Yes		-0.26	0.062	Yes		1.04806	0.0529286			-	-
XLOC_001820		1.2	4.9	0	0	0	12.7859	0.159051	0.263551	Yes		1.99	0.1598			-	-	Yes		3.67649	0.0583415			-	-
XLOC_001852		2020	3620.2	0.2	0	87.9203	41.7168	4.91513	8.59291	Yes		0.84	0.0163			2.25	0.097	Yes		-1.07557	0.250957	yes		0.68854	0.012961
XLOC_001879		123.2	50	0.3	0.5	12.2199	25.9816	0.165982	0.00944421	Yes	Yes	-1.3	0.0443			0.68	0.056	Yes		1.08826	0.056			-	-
XLOC_001883	Yes	15194.1	30788.1	0.7	0.3	1392.12	6329.15	9.25186	10.9655	Yes	Yes	1.02	0.0309			-1.23	0.059	Yes	Yes	2.18473	0.012	yes		0.132338	0.766392
XLOC_001945		14.2	11	0	0	4.19445	10.4916	0	0	Yes		-0.37	0.2177			-	-	Yes		1.32268	0.188917			-	-
XLOC_001980	Yes	90.3	75.9	0	0.1	20.2399	94.8811	2.56064	2.13032	Yes		-0.25	0.3654			-2.87	0.081	Yes	Yes	2.22892	0.0218947	yes		-0.390923	0.391656
XLOC_002167	Yes	24	26.6	0	0.1	3.43521	32.4861	0.0154885	0.0880495	Yes		0.15	0.7845			-3.32	0.077	Yes		3.24135	0.0567273			-	-
XLOC_002199		23.7	38.7	0	0	3.81856	20.3067	0.0636202	0	Yes		0.71	0.1019			-	-	Yes	Yes	2.41085	0.0458824			-	-
XLOC_002216		472.8	947.6	0.1	0	113.175	72.1115	4.90567	7.57055	Yes	Yes	1	0.0286			3.25	0.092	Yes		-0.65026	0.334198	yes		0.483794	0.229813
XLOC_002603		45.5	13.9	0	0	10.6725	2.54561	0.17521	0.217516	Yes	Yes	-1.71	0.0058			-	-	Yes	Yes	-2.06782	0.0445714			-	-
XLOC_002981		106.4	95.1	0	0	20.6642	98.8478	0.204682	0.324785	Yes		-0.16	0.7317			-	-	Yes	Yes	2.25807	0.0212727			-	-
XLOC_004130		21.1	29.3	0.1	1	4.18544	4.83691	0.477762	0.829137	Yes		0.47	0.1645			3.3	0.004	Yes		0.208708	0.845684			-	-
XLOC_004917		41.1	21.8	0	0.7	14.5141	12.5158	0.666181	1.1648	Yes		-0.91	0.3827			-0.54	0.071	Yes		-0.213703	0.619527	yes		0.612864	0.429917
XLOC_004979		1872.6	1375.6	0	0	81.0123	529.078	0.993806	0.974626	Yes		-0.44	0.157			-	-	Yes	Yes	2.70727	0.02912			-	-
XLOC_005620	Yes	111.6	31.5	0	0	116.656	11.2698	1.01977	1.5567	Yes	Yes	-1.82	0.0404			-	-	Yes	Yes	-3.37173	0.0168649	yes		0.417177	0.592672
XLOC_005739		18.9	11.9	0	0	7.99949	21.7254	0.373418	0	Yes		-0.67	0.3098			-	-	Yes	Yes	1.44141	0.0212727			-	-
XLOC_005813	Yes	390.5	365.6	16.1	11.3	51.1228	43.7822	0.263576	0.140962	Yes		-0.1	0.2772	Yes		-0.51	0.1	Yes		-0.223621	0.485206			-	-
XLOC_005815		1.2	1	0.1	0	0	1.53533	0.0309769	0	Yes		-0.31	0.8876			3.26	0.069	Yes		0.618549	0.165			-	-
XLOC_005828		34.9	11.4	0.1	0.2	16.7977	10.8827	0.108378	0.0476332	Yes	Yes	-1.61	0.044			1.02	0.062	Yes		-0.626219	0.113455			-	-
XLOC_005899		25.4	8.6	0.3	1.9	8.42431	7.0156	0.24574	0.262317	Yes		-1.56	0.1106	Yes		2.52	0.086	Yes		-0.263992	0.685091			-	-
XLOC_005901	Yes	41.9	8.8	0.5	4.1	9.50492	9.52255	0.119445	0.408883	Yes	Yes	-2.26	0.0189	Yes	Yes	2.92	0.01	Yes		0.00267234	0.997			-	-
XLOC_005925	Yes	20.8	6.1	3.3	13.3	6.48459	19.8024	0.436743	0.636172	Yes	Yes	-1.77	0.003	Yes	Yes	1.99	0.039	Yes		1.61059	0.0529286			-	-
XLOC_005961		76.8	35.1	0	0	21.3944	28.7996	0.00516282	0.0849979	Yes	Yes	-1.13	0.041			-	-	Yes		0.428815	0.277772			-	-
XLOC_005992		15.1	8.8	0	0	3.42372	11.3872	0	0	Yes		-0.78	0.4802			-	-	Yes	Yes	1.73378	0			-	-
XLOC_005993	Yes	1164.3	358.7	6.7	7.6	220.445	27.6912	1.62647	2.37279	Yes	Yes	-1.7	0.0014	Yes		0.18	0.056	Yes	Yes	-2.99292	0.0426947	yes		0.382831	0.573996
XLOC_006003	Yes	10.5	23.7	0.1	0	2.30163	76.8401	0.957159	0.715565	Yes		1.18	0.1086			3.25	0.073	Yes	Yes	5.06113	0.0267429			-	-
XLOC_006015		76.7	58.5	0	0	10.689	35.5387	0.314534	0.161553	Yes		-0.39	0.5041			-	-	Yes		1.73327	0.0930526			-	-
XLOC_006026		198.1	638.1	0	0.6	34.7109	998.288	4.13306	17.4652	Yes	Yes	1.69	0.0056			-0.65	0.02	Yes	Yes	4.84599	0.030439	yes	yes	1.98131	8.41063e-14
XLOC_006033		54.5	16.1	0	0	5.71184	6.62632	0	0.0509375	Yes	Yes	-1.76	0.04			-	-	Yes		0.214252	0.82784			-	-
XLOC_006081	Yes	5.1	14	2.1	1.2	0	7.30672	0.123267	0.0188884	Yes	Yes	1.44	0.0316	Yes		-0.79	0.058	Yes	Yes	2.86922	0.0218947			-	-
XLOC_006083		29.8	29.7	0	0	4.22691	43.5226	0.487152	0.07444	Yes		-0.01	0.9929			-	-	Yes	Yes	3.36409	0.0491111			-	-
XLOC_006084		31.7	41.2	0	0	3.83906	27.6119	0	0.0509375	Yes		0.38	0.4515			-	-	Yes		2.84646	0.0790685			-	-
XLOC_006264		64.5	77.1	0	0	12.1944	1.28241	0.00516282	0	Yes		0.26	0.4393			-	-	Yes	Yes	-3.24929	0.024375			-	-
XLOC_006294		8.3	13.4	0	0	1.53991	20.5992	0	0	Yes		0.69	0.5032			-	-	Yes		3.74167	0.0529286			-	-
XLOC_006508		193.8	203.7	0.1	0.5	28.6567	106.774	0.995482	0.967745	Yes		0.07	0.8805			2.27	0.095	Yes	Yes	1.89761	0.0218947			-	-
XLOC_007343		480.4	293.3	1.2	3.1	67.8581	58.55	1.69448	1.58445	Yes		-0.71	0.0862	Yes		1.43	0.127	Yes		-0.212852	0.479556	yes		-0.225367	0.682106
XLOC_007532	Yes	98.6	251.8	0	0	62.8057	50.7417	0.105135	0.19409	Yes	Yes	1.35	0.0105			-	-	Yes		-0.307724	0.687052			-	-
XLOC_007787		25	18.4	0	0	12.6003	5.40086	0.169691	0.0755537	Yes		-0.44	0.377			-	-	Yes		-1.22219	0.0583415			-	-
XLOC_007898		176.2	212.5	2.4	0.4	28.3049	100.076	0.0320033	0.0264364	Yes		0.27	0.5985	Yes		-2.7	0.093	Yes	Yes	1.82197	0.024375			-	-
XLOC_008168		4.9	2	0	0	1.14057	5.80969	0.0583251	0	Yes		-1.29	0.4429			-	-	Yes		2.34871	0.280669			-	-
XLOC_008169		8.3	15	0	0	2.29464	5.40132	0	0	Yes		0.85	0.2422			-	-	Yes		1.23504	0.118232			-	-
XLOC_008170	Yes	0	3.2	0.1	0.2	0	4.39058	0.134801	0.09638	Yes		1.67	0.1679			0.85	0.06	Yes		2.13441	0.113455			-	-
XLOC_008171		28.2	23.5	0	0	2.27865	13.33	0.238607	0.0959679	Yes		-0.26	0.6832			-	-	Yes		2.54842	0.0547368			-	-
XLOC_008172		8.8	0	0	0.2	0	5.82798	0.0150717	0	Yes	Yes	-3.14	0.0166			-2.32	0.072	Yes		2.543	0.162783			-	-
XLOC_008173		1.2	3	0	0	0.380861	5.34275	0.0198178	0.00944421	Yes		1.28	0.2283			-	-	Yes		3.81024	0.113455			-	-
XLOC_008174	Yes	100.9	246.3	0	0	12.5673	41.6391	199.42	88.0292	Yes	Yes	1.29	0.0051			-	-	Yes		1.72826	0.0567273	yes	yes	-1.29167	1.33946e-10
XLOC_008175		121.8	63.4	0	0	27.5166	22.2294	0.181399	0.0827706	Yes		-0.94	0.0205			-	-	Yes		-0.307833	0.277627			-	-
XLOC_008176		45.7	18.2	0	0.2	3.4582	7.73314	0.217945	0.369628	Yes		-1.33	0.1558			-2.41	0.118	Yes		1.16103	0.113455			-	-
XLOC_008177		1.2	0	0	0	0.768713	1.57446	0	0	Yes		-0.28	0.3739			-	-	Yes		1.03434	0.477313			-	-
XLOC_008178		48.8	57.1	0	0	15.6271	6.39192	0.0258141	0	Yes		0.23	0.5602			-	-	Yes	Yes	-1.28973	0.0458824			-	-
XLOC_008179		93.2	133.5	0.8	1.9	7.29524	49.5872	0.503422	0.397071	Yes		0.52	0.2525	Yes		1.19	0.12	Yes	Yes	2.76494	0.024375			-	-
XLOC_008180		13.9	21	0	0	1.14258	6.41183	0.00660593	0.0356562	Yes		0.59	0.3065			-	-	Yes		2.48844	0.078			-	-
XLOC_008181		67.7	39	0	0.1	11.8735	31.496	0.355624	0.276964	Yes		-0.8	0.373			-3.32	0.08	Yes		1.40743	0.0653023			-	-
XLOC_008182		82.8	150.2	0.5	10.9	4.97963	7.67457	0.751531	0.851722	Yes		0.86	0.3	Yes	Yes	4.32	0	Yes		0.624048	0.350079			-	-
XLOC_008183		21.7	15.3	0	0	3.04736	15.9927	0.878882	0.542044	Yes		-0.51	0.4929			-	-	Yes	Yes	2.39178	0.0168649			-	-
XLOC_008184		1.2	2.1	0	0	0.752715	4.62405	0.00516282	0	Yes		0.78	0.6165			-	-	Yes		2.61898	0.0842209			-	-
XLOC_008185		56.6	223	0.4	0.1	23.2888	85.0061	8.0082	5.48508	Yes		1.98	0.0529			-2.13	0.102	Yes	Yes	1.86793	0.0445714	yes		-0.669048	0.0619764
XLOC_008186		8.1	15.2	0	0	1.15206	6.6842	0	0	Yes		0.91	0.2104			-	-	Yes	Yes	2.53654	0.030439			-	-
XLOC_008187		10	4.2	0.3	0	3.4582	19.6452	0.0348895	0.0340237	Yes		-1.26	0.3187			1.68	0.073	Yes	Yes	2.50608	0			-	-
XLOC_008188		11.4	22	0	0	7.26278	11.8525	0.0198178	0	Yes		0.94	0.2719			-	-	Yes		0.7066	0.0828148			-	-
XLOC_008189	Yes	51.2	21.4	1.5	1.4	14.512	13.2537	4.59964	3.23315	Yes		-1.26	0.0549	Yes		-0.07	0.052	Yes		-0.130856	0.678737	yes		-0.65965	0.111786
XLOC_008190		23	32.7	0	0	4.17892	13.9134	0.080094	0.142448	Yes		0.51	0.1093			-	-	Yes		1.73527	0.0567273			-	-
XLOC_008191		30.4	47.2	0	0	6.11724	17.9545	0.129597	0.11333	Yes		0.64	0.3305			-	-	Yes		1.55339	0.118232			-	-
XLOC_008192		21.2	25.7	0	0	2.29263	3.84747	0.0583251	0.106969	Yes		0.28	0.705			-	-	Yes		0.746909	0.401143			-	-
XLOC_008193		3.9	13.7	0.1	0	1.90928	4.66341	0.226685	0.047221	Yes		1.81	0.1035			3.17	0.069	Yes	Yes	1.28836	0.0362791			-	-
XLOC_008194		1.5	2.2	0	0	0	6.91674	0.0103256	0	Yes		0.58	0.7973			-	-	Yes	Yes	2.79009	0.0445714			-	-
XLOC_008195		368.9	215.9	0	0	43.588	183.668	0.7315	0.716168	Yes		-0.77	0.0229			-	-	Yes	Yes	2.0751	0.012			-	-
XLOC_008196		1.5	5.9	0	0	1.14507	6.45165	0.091741	0.047221	Yes		2.01	0.2796			-	-	Yes	Yes	2.49423	0.024375			-	-
XLOC_008197		385.4	349.9	0	0	106.831	142.044	0.440351	0.266252	Yes		-0.14	0.7038			-	-	Yes		0.411007	0.2821			-	-
XLOC_008198		122.1	140	0	0	7.26278	22.1512	0.560397	0.429555	Yes		0.2	0.673			-	-	Yes	Yes	1.60879	0.0212727			-	-
XLOC_008199		5.4	4	0	0	1.14957	5.86734	4.48791	0.988634	Yes		-0.42	0.6358			-	-	Yes		2.35161	0.130268	yes	yes	-2.34914	4.75899e-09
XLOC_008200	Yes	10.8	7.6	0	0	0	4.07955	0.0309769	0	Yes		-0.5	0.6063			-	-	Yes		2.02841	0.133266			-	-
XLOC_008201		51.8	27.9	0	0	13.0176	19.3337	0.0898207	0.267335	Yes		-0.89	0.3821			-	-	Yes		0.570648	0.26915			-	-
XLOC_008202		14.2	6	0	0	2.29713	7.20832	0	0.0747737	Yes		-1.24	0.0897			-	-	Yes		1.64983	0.0688235			-	-
XLOC_008203		18.6	21.9	0	0	2.67349	16.7302	0.189478	0.645776	Yes		0.24	0.7798			-	-	Yes	Yes	2.64566	0.0168649			-	-
XLOC_008204		23	9.1	0	0	1.91378	16.07	0.00516282	0	Yes		-1.34	0.2353			-	-	Yes	Yes	3.06988	0			-	-
XLOC_008205	Yes	84.9	104.7	0.4	1.2	21.0241	20.325	33.4433	31.7868	Yes		0.3	0.3922	Yes		1.53	0.099	Yes		-0.0487929	0.871765	yes		-0.132167	0.754174
XLOC_008206		28.6	15.9	0	0	2.671	6.93642	0.0909684	0.0283326	Yes		-0.85	0.133			-	-	Yes		1.37681	0.0656842			-	-
XLOC_008207		6.6	4.1	0.1	0	0.768713	3.57534	0.00993931	0	Yes		-0.69	0.2684			3.26	0.071	Yes		2.21756	0.113455			-	-
XLOC_008213	Yes	148.5	153.3	1.7	1.3	86.3664	178.993	8.81105	9.91408	Yes		0.05	0.8987	Yes		-0.39	0.105	Yes	Yes	1.05136	0.0491111	yes		0.047455	0.901496
XLOC_008459		224.4	147	0	0	43.9375	106.021	0.112586	0.0628752	Yes		-0.61	0.2832			-	-	Yes	Yes	1.27083	0			-	-
XLOC_008578		16.8	25	0	0	3.86003	94.4533	0.0646055	0	Yes		0.57	0.5795			-	-	Yes	Yes	4.61292	0.0458824			-	-
XLOC_008726		112	146.3	0	0	5.33548	22.3668	1.55331	4.70671	Yes		0.39	0.1608			-	-	Yes		2.06767	0.0656842	yes	yes	1.5237	1.62767e-06
XLOC_008854	Yes	28.5	50.6	1.9	1.9	0.768713	22.1917	0.13904	0.0476332	Yes		0.83	0.0959	Yes		-0.01	0.05	Yes	Yes	4.85143	0.012			-	-
XLOC_008920		63	68.5	0	0	11.8825	14.9844	2.45928	0.726232	Yes		0.12	0.7188			-	-	Yes		0.334624	0.694173	yes	yes	-1.80315	0.000820724
XLOC_008962		2.7	0	0	0	0	0.252454	0.708339	1.71021	Yes		-1.42	0.1194			-	-			-1.98591	0.443681	yes		1.13112	0.0840201
XLOC_008978		315	507.6	0	0	15.2947	467.278	0.375359	0.412196	Yes		0.69	0.1765			-	-	Yes	Yes	4.93317	0.02912			-	-
XLOC_009073		9.1	30	0	0	4.95866	16.3992	0.7346	0.497754	Yes	Yes	1.73	0.0005			-	-	Yes		1.72561	0.0769014			-	-
XLOC_009078	Yes	100.6	233.2	0.2	1.5	17.5549	66.3727	0.433207	0.170371	Yes	Yes	1.21	0.0418	Yes		2.71	0.07	Yes	Yes	1.91872	0.030439			-	-
XLOC_009198	Yes	1027.2	928	35	14.3	310.342	614.208	1.45298	1.78971	Yes		-0.15	0.7516	Yes	Yes	-1.29	0.032	Yes		0.984869	0.012	yes		0.146126	0.83298
XLOC_009253		3.9	7.1	0	0	0.387851	7.71416	0	0	Yes		0.86	0.4019			-	-	Yes	Yes	4.31393	0.0212727			-	-
XLOC_009261		72.8	173.5	0	0	8.74724	72.0612	0.154051	0.376993	Yes	Yes	1.25	0.0001			-	-	Yes		3.04232	0.0790685			-	-
XLOC_009375		315.6	155.5	0	0	33.2115	32.4713	1.54742	1.69624	Yes		-1.02	0.1281			-	-	Yes		-0.0325209	0.82784	yes		0.0335011	0.96049
XLOC_009478		13.2	2.1	0	0	4.2134	6.15961	0.105522	0.210339	Yes		-2.66	0.0842			-	-	Yes		0.547855	0.455			-	-
XLOC_009607		118.6	69.9	0	0	26.0667	16.9083	0.0408858	0.247364	Yes		-0.76	0.0824			-	-	Yes		-0.62447	0.484694			-	-
XLOC_009909		7.8	4.2	0	0	1.53292	3.86692	0.0165148	0.20152	Yes		-0.9	0.3743			-	-	Yes	Yes	1.3349	0.0426947			-	-
XLOC_010118		61.3	44	0	0	7.22379	11.1148	0	0.00944421	Yes		-0.48	0.5752			-	-	Yes		0.621658	0.12088			-	-
XLOC_011101	Yes	145.4	120.2	0.7	0.2	23.6566	19.7635	0.155991	0.00944421	Yes		-0.27	0.2599			-1.9	0.12	Yes		-0.259407	0.326976			-	-
XLOC_011423		30.1	26.4	0	0	2.26964	8.41295	0.0154885	0.0152812	Yes		-0.19	0.7967			-	-	Yes		1.89015	0.175132			-	-
XLOC_011651		27.6	37.2	0	0	11.0748	16.5182	0.718664	1.73854	Yes		0.43	0.5475			-	-	Yes		0.576777	0.326976	yes		1.13099	0.0836988
XLOC_011721		213.2	251.3	0.2	0.1	35.0568	34.0666	0.497781	0.244438	Yes		0.24	0.3793			-1.25	0.057	Yes		-0.0413391	0.888544			-	-
XLOC_011722		14.5	10.1	0	0	11.4077	6.70411	0.201603	0.475418	Yes		-0.52	0.3887			-	-	Yes		-0.766888	0.46391			-	-
XLOC_012587		26.6	23.8	0	0	3.41673	7.22823	0.0463327	0.232083	Yes		-0.16	0.7613			-	-	Yes		1.08103	0.08112			-	-
XLOC_013234		58.9	54.4	0.2	0.4	3.4467	40.8648	0	0.04075	Yes		-0.12	0.797			0.8	0.064	Yes	Yes	3.56757	0			-	-
XLOC_013585		36.4	20.6	0	0	1.53292	4.89665	0.174691	0	Yes		-0.82	0.3076			-	-	Yes	Yes	1.67551	0.0218947			-	-
XLOC_013586		16.6	28	0	0.1	3.06336	9.71434	0	0	Yes		0.75	0.2257			-3.32	0.075	Yes		1.665	0.133266			-	-
XLOC_013587		73.9	89.8	0	0	11.4992	27.2048	0.164843	0.0797189	Yes		0.28	0.6128			-	-	Yes	Yes	1.24233	0.02912			-	-
XLOC_013588		46.3	34.3	0	0	3.41471	20.6001	0.174274	0.280838	Yes		-0.43	0.5144			-	-	Yes		2.59282	0.1092			-	-
XLOC_013590		55.7	39.1	0	0	6.48257	4.60437	0.0832452	0.0668527	Yes		-0.51	0.312			-	-	Yes		-0.493562	0.364612			-	-
XLOC_013591		50.6	60.8	0	0	14.5346	39.3446	1.56774	0.617191	Yes		0.26	0.2418			-	-	Yes		1.43668	0.0769014	yes	yes	-1.41025	0.005472
XLOC_013592		42.5	42.7	0	0.8	4.98413	11.912	0.258728	0.0204142	Yes		0.01	0.991			-0.37	0.115	Yes	Yes	1.257	0.0377143			-	-
XLOC_013593	Yes	163	89.7	0	0.3	38.5405	33.4633	0.777661	0.792067	Yes		-0.86	0.0853			-1.85	0.133	Yes		-0.203797	0.396651			-	-
XLOC_013594		72.6	59.9	0	0	3.79557	8.76379	0.0588437	0	Yes		-0.28	0.5992			-	-	Yes		1.20724	0.0915449			-	-
XLOC_013595		19.6	16.3	0	0	7.28576	12.4959	0.0757038	0	Yes		-0.26	0.6776			-	-	Yes		0.778299	0.21826			-	-
XLOC_013596		6.4	8.9	0	0	0.775702	5.44114	0.0334464	0	Yes		0.47	0.4151			-	-	Yes	Yes	2.81033	0.02912			-	-
XLOC_013597	Yes	140.9	170.7	0.2	0.1	9.90877	76.9684	1.04737	1.39294	Yes		0.28	0.6493			-0.7	0.054	Yes	Yes	2.95749	0.0426947	yes		0.259115	0.739823
XLOC_013598		46.3	25	0	0	11.8316	8.97666	2.26656	1.97925	Yes		-0.89	0.0983			-	-	Yes		-0.39839	0.238105	yes		-0.389793	0.529375
XLOC_013599		43	35.9	0.3	0	4.5458	15.7201	0.0991497	0	Yes		-0.26	0.6077			1.67	0.13	Yes	Yes	1.79001	0.0362791			-	-
XLOC_013600		5.4	2.9	0	0	1.92776	5.16855	0	0	Yes		-0.87	0.4846			-	-	Yes		1.42283	0.143644			-	-
XLOC_013601		40.9	41.9	0	0	9.5554	9.21165	0.088794	0	Yes		0.04	0.8978			-	-	Yes		-0.0528571	0.925968			-	-
XLOC_013602		25.9	20.4	0	0	3.79557	12.0656	0.0198178	0	Yes		-0.35	0.6536			-	-	Yes		1.66851	0.0869818			-	-
XLOC_013603		35.4	19.8	0	0	6.08369	27.5944	0.11162	0	Yes		-0.84	0.3417			-	-	Yes	Yes	2.18136	0.0458824			-	-
XLOC_013604		19.6	14.6	0	0	4.17395	18.9631	0	0	Yes		-0.43	0.4287			-	-	Yes		2.18371	0.0670222			-	-
XLOC_013605		18	35.4	0	0	0.387851	16.3818	0.0413026	0	Yes		0.97	0.2366			-	-	Yes	Yes	5.40044	0.012			-	-
XLOC_013745	Yes	97.8	58.1	1.6	0	9.90132	10.7651	0.658165	1.74134	Yes		-0.75	0.1247	Yes		-0.66	0.041	Yes		0.120675	0.845684	yes		1.23548	0.0573609
XLOC_014301		15.5	11.9	4	5.1	16.047	14.0317	0.282428	0.185386	Yes		-0.38	0.5568	Yes		0.36	0.107	Yes		-0.193616	0.661751			-	-
XLOC_014708	Yes	153.5	165.8	1.8	2.4	31.2642	22.7728	0.0892716	0.0608305	Yes		0.11	0.724	Yes		0.44	0.055	Yes		-0.457202	0.310727			-	-
XLOC_015062		504.8	179.5	0.1	0	54.0963	14.1653	0.330287	0.378003	Yes	Yes	-1.49	0.0061			3.25	0.094	Yes		-1.93316	0.063375			-	-
XLOC_015277		11.2	16.6	0	0	1.14507	14.9429	0.0169316	0	Yes		0.57	0.5483			-	-	Yes	Yes	3.70595	0.012			-	-
XLOC_015413		21.1	17.3	0	0	2.28765	10.1043	0.315275	0.109129	Yes		-0.29	0.7099			-	-	Yes	Yes	2.14303	0.0212727			-	-
XLOC_015608		14.2	7.9	0	0	1.14258	8.87873	0	0	Yes		-0.85	0.2348			-	-	Yes		2.95805	0.170857			-	-
XLOC_015882	Yes	124.1	43.7	0.5	0.3	25.1052	12.4558	0.035723	0.25232	Yes	Yes	-1.51	0.0277			-0.77	0.103	Yes		-1.01117	0.294025			-	-
XLOC_015931		79.6	71.5	0	0	7.65311	71.8737	0.0673095	0.0816569	Yes		-0.15	0.7583			-	-	Yes	Yes	3.23135	0.0267429			-	-
XLOC_016000		364.7	214.7	0	0	46.3211	44.3635	3.54009	1.94683	Yes		-0.76	0.1075			-	-	Yes		-0.062298	0.87299	yes	yes	-1.00715	0.0061745
XLOC_016013	Yes	33.3	18.8	0	0	7.25579	9.89122	0.119445	0.0933284	Yes		-0.82	0.1592			-	-	Yes		0.447017	0.23331			-	-
XLOC_016266		210.2	118.3	0	0	22.588	28.3888	0.243871	0.157623	Yes		-0.83	0.1112			-	-	Yes		0.329769	0.479019			-	-
XLOC_016902	Yes	437.9	324	1.2	0.5	39.7166	52.9708	5.1258	7.82162	Yes		-0.43	0.0824	Yes		-1.29	0.136	Yes		0.415454	0.13884	yes		0.515588	0.0795632
XLOC_017194		1645.1	1134	0	0	203.903	104.664	0.450016	0.0564801	Yes		-0.54	0.1055			-	-	Yes		-0.962112	0.0619048			-	-
XLOC_017519		16.7	52.6	8.7	32.2	2.30163	13.679	0.186399	0.294066	Yes		1.66	0.0866	Yes		1.88	0.062	Yes	Yes	2.57123	0.0168649			-	-
XLOC_017567		15.2	25.7	0	0	1.54441	9.87108	0.00660593	0	Yes		0.76	0.1221			-	-	Yes	Yes	2.67615	0.0267429			-	-
XLOC_017582	Yes	538.1	632	0	1.9	141.364	278.521	0.909583	1.20931	Yes		0.23	0.5903	Yes		0.94	0	Yes		0.978367	0.012	yes		0.239142	0.781915
XLOC_017613		182.8	182.2	0	0	30.5635	43.4088	0.393662	0.307658	Yes		0	0.9904			-	-	Yes		0.506175	0.0475429			-	-
XLOC_018065		122.7	85.4	0	0	49.3264	69.4103	0.146001	0.146123	Yes		-0.52	0.442			-	-	Yes		0.49279	0.113455			-	-
XLOC_018302	Yes	196.8	83.9	0	1	67.8875	65.4108	34.2516	38.9281	Yes		-1.23	0.0806			-0.03	0.027	Yes		-0.053618	0.844053	yes		0.069324	0.862487
XLOC_018488		97.4	106.4	0	0.2	16.0425	41.9921	0.204266	1.08754	Yes		0.13	0.5532			-2.5	0.082	Yes	Yes	1.38822	0.0267429	yes	yes	2.3627	0.00124064
XLOC_018608	Yes	22.1	34.7	85.8	81	4.93815	5.12965	0	0	Yes		0.65	0.3688	Yes		-0.08	0.051	Yes		0.0548889	0.917884			-	-
XLOC_018621	Yes	46.2	26	0	0	9.56643	34.9784	0.0493516	0	Yes		-0.83	0.1841			-	-	Yes	Yes	1.87041	0.0168649			-	-
XLOC_018654		0	9.8	0	0	0	7.63567	0	0.122775	Yes		3.3	0.0846			-	-	Yes		3.29278	0.0828148			-	-
XLOC_018914		190.8	128.7	0	0	31.3787	68.5531	0.278841	0.449795	Yes		-0.57	0.0867			-	-	Yes		1.12744	0.0828148			-	-
XLOC_018952		37.9	31.8	0	0	9.17454	10.0654	0.161388	0.0944421	Yes		-0.25	0.5008			-	-	Yes		0.1337	0.6474			-	-
XLOC_019078	Yes	26.7	156.3	0.6	5.7	1.92077	18.6125	1.46535	1.12783	Yes		2.55	0.0576	Yes	Yes	3.17	0.025	Yes		3.27651	0.0937803	yes		-0.512793	0.576822
XLOC_019124		45.6	36.1	0	0	3.83456	10.3771	0.0198178	0.132219	Yes		-0.34	0.4847			-	-	Yes	Yes	1.43628	0.0377143			-	-
XLOC_019165	Yes	1007	573.7	162	59.8	239.92	81.9445	11.2148	10.4337	Yes		-0.81	0.0197	Yes	Yes	-1.44	0.005	Yes	Yes	-1.54983	0	yes		-0.21367	0.436066
XLOC_019982		225.3	177.5	0.6	1.2	27.4587	34.3569	0.56553	0.525414	Yes		-0.34	0.2384	Yes		0.88	0.045	Yes		0.323335	0.247965			-	-
XLOC_020123		11.8	5.1	0	0	3.04985	17.1957	1.1823	1.22211	Yes		-1.21	0.0604			-	-	Yes	Yes	2.49524	0.0377143	yes		-0.016555	0.982773
XLOC_020124		11.3	5.2	0	0	5.75284	3.06973	0.0231207	0	Yes		-1.12	0.2164			-	-	Yes		-0.906161	0.312			-	-
XLOC_020125		116.4	60.1	0	0.1	22.2026	37.4662	0.0353062	0.112062	Yes		-0.95	0.0174			-3.32	0.084	Yes		0.754861	0.192329			-	-
XLOC_020126		91.2	67.8	5.1	3	23.2133	47.4344	0.320542	0.131694	Yes		-0.43	0.2196	Yes		-0.77	0.038	Yes		1.03098	0.0795705			-	-
XLOC_020127	Yes	29.7	65.9	12.5	43.4	4.56677	40.6318	0.0460486	0.553452	Yes	Yes	1.15	0.0006	Yes		1.79	0.068	Yes	Yes	3.15336	0			-	-
XLOC_020128		33.9	38.5	0	0	6.89341	11.0567	0.103987	0.0843639	Yes		0.18	0.7425			-	-	Yes		0.681634	0.201382			-	-
XLOC_020129		19.7	12.8	0	0.1	2.30163	5.96504	0	0	Yes		-0.62	0.4809			-2.87	0.076	Yes		1.37387	0.0928571			-	-
XLOC_020130		24.9	6.3	0	0	5.74834	5.12965	0.0264237	0	Yes	Yes	-1.99	0.0166			-	-	Yes		-0.164284	0.772571			-	-
XLOC_020131		70.2	35.3	0	0	10.6845	6.70457	0.132423	0.190081	Yes		-0.99	0.0633			-	-	Yes		-0.672299	0.188917			-	-
XLOC_020132		42.3	27	0	0	11.4257	18.0712	0.706408	0.138909	Yes		-0.65	0.2917			-	-	Yes		0.661407	0.0968276			-	-
XLOC_020133	Yes	45.7	47.7	241.1	97.8	8.78669	4.70276	0.349666	0.202897	Yes		0.06	0.8364	Yes		-1.3	0.053	Yes		-0.901811	0.0828148			-	-
XLOC_020134		4.9	8.6	0	0	1.53292	8.21953	0.050378	0.111103	Yes		0.81	0.4788			-	-	Yes	Yes	2.42277	0.0362791			-	-
XLOC_020135		9.1	2	0	0	6.07872	2.13817	0	0	Yes	Yes	-2.17	0.0095			-	-	Yes		-1.50739	0.201882			-	-
XLOC_020136		68.1	59	0	0	12.2519	25.9385	0.103449	0.00944421	Yes		-0.21	0.7643			-	-	Yes		1.08209	0.114511			-	-
XLOC_020137		2.4	8.2	0	0	0.380861	3.61423	0	0	Yes		1.75	0.1702			-	-	Yes	Yes	3.24635	0.0168649			-	-
XLOC_020138		9.3	8.5	0	0	0.775702	4.15827	0.264451	0.408419	Yes		-0.13	0.9054			-	-	Yes		2.42241	0.0619048			-	-
XLOC_020139		10.1	26.6	0	0	2.30163	9.53945	0.0565671	0.11121	Yes		1.4	0.2165			-	-	Yes		2.05125	0.0915449			-	-
XLOC_020140	Yes	16.7	40.2	0.2	0.2	3.40322	18.0904	0.1846	0.0509375	Yes	Yes	1.27	0.0128			-0.2	0.054	Yes	Yes	2.41025	0.0218947			-	-
XLOC_020141		5.1	4.8	0	0	1.15656	7.69401	0.0510487	0.0849979	Yes		-0.11	0.8969			-	-	Yes		2.73389	0.056			-	-
XLOC_020142		7.6	16.3	0	0	2.28564	6.4123	0.0998509	0.0566652	Yes		1.11	0.2317			-	-	Yes		1.48825	0.0828148			-	-
XLOC_020143		32.7	18.1	0	0	8.38734	31.0333	0.424812	0.0545447	Yes		-0.85	0.2121			-	-	Yes	Yes	1.88753	0.012			-	-
XLOC_020144		15.7	5.1	0	0	7.62811	20.2875	0.543648	0.512853	Yes		-1.63	0.2884			-	-	Yes		1.41119	0.1312			-	-
XLOC_020145	Yes	157.6	72.3	0.3	0.1	41.3254	21.3521	0.129791	0.0408284	Yes	Yes	-1.12	0.0112			-1.28	0.058	Yes		-0.952647	0.256623			-	-
XLOC_020146		6116	4367.7	0.1	0	1156.49	671.753	3.88929	3.70265	Yes		-0.49	0.1992			3.25	0.098	Yes		-0.783752	0.0218947	yes		-0.206181	0.627448
XLOC_020147		10.8	29.1	0	0.2	0	18.4592	0	0	Yes		1.43	0.2235			-2.32	0.074	Yes	Yes	4.20626	0.0267429			-	-
XLOC_020148		32.5	23.9	0	0	5.01209	9.57927	0.0315865	0	Yes		-0.44	0.6717			-	-	Yes		0.934504	0.326976			-	-
XLOC_020149	Yes	30.2	27.7	6.9	6.5	3.42123	4.47022	0.0103256	0	Yes		-0.12	0.7292	Yes		-0.09	0.053	Yes		0.385831	0.698234			-	-
XLOC_020150		23.5	25.3	0	0	1.93926	5.09122	0	0	Yes		0.11	0.904			-	-	Yes		1.39251	0.406076			-	-
XLOC_020151		121	43.7	0	0	13.3555	18.5386	0.0347876	0	Yes	Yes	-1.47	0.0027			-	-	Yes		0.473098	0.269333			-	-
XLOC_020152		16.4	11.8	0	0	3.4467	16.0692	0.0264845	0	Yes		-0.48	0.3868			-	-	Yes		2.22101	0.113455			-	-
XLOC_020153		16.6	52.2	0	0	4.17845	10.3174	0.00516282	0	Yes	Yes	1.65	0.0128			-	-	Yes		1.30404	0.0828148			-	-
XLOC_020154		26.9	13.2	0	0	20.2629	3.10909	0.0966806	0.0945514	Yes		-1.02	0.1976			-	-	Yes	Yes	-2.70427	0.0218947			-	-
XLOC_020155		9.1	23.1	0	0	1.13358	8.5889	0.126021	0.0283326	Yes	Yes	1.35	0.0045			-	-	Yes	Yes	2.92159	0.0218947			-	-
XLOC_020156		22.9	18.7	0	0	5.32352	6.91674	0.0918734	0.0283326	Yes		-0.29	0.7288			-	-	Yes		0.377712	0.600347			-	-
XLOC_020157		9.1	11.8	0	0	1.52143	9.79352	0.0661509	0.020375	Yes		0.38	0.3901			-	-	Yes	Yes	2.6864	0.012			-	-
XLOC_020158		7.3	3.1	0	0	0.376358	8.16095	0	0	Yes		-1.24	0.5126			-	-	Yes		4.43856	0.0828148			-	-
XLOC_020159		323.5	221.9	0	0	67.6764	80.3373	0.165017	0.222276	Yes		-0.54	0.1568			-	-	Yes		0.247416	0.616144			-	-
XLOC_020260	Yes	1982.1	2188.6	5	2.4	283.381	345.066	2.09758	1.61536	Yes		0.14	0.6243	Yes		-1.04	0.133	Yes		0.284128	0.0930526	yes		-0.506453	0.373369
XLOC_020505	Yes	105.7	113.4	0.3	0.1	1.15656	15.6984	0.797599	0.423435	Yes		0.1	0.8399			-1.92	0.063	Yes		3.7627	0.056			-	-
XLOC_020658		37.5	57.3	0.2	0.1	2.66401	8.74365	0.150218	0.167875	Yes		0.61	0.4076			-1.11	0.065	Yes	Yes	1.71464	0.0491111			-	-
XLOC_020779		349.5	100	0.1	0	232.756	218.563	1.06947	0.907817	Yes	Yes	-1.8	0.0132			3.26	0.091	Yes		-0.0907705	0.787932	yes		-0.317902	0.686795
XLOC_020814		97.6	84	0	0	14.1377	19.2554	0.0252346	0	Yes		-0.22	0.5016			-	-	Yes		0.445716	0.280669			-	-
XLOC_020845		1807.5	1252.9	0	0	273.691	774.858	5.36725	4.92648	Yes		-0.53	0.0164			-	-	Yes	Yes	1.50139	0.0168649	yes		-0.193941	0.621991
XLOC_020925		34.3	29.3	0	0	14.1812	40.4524	0.0868018	0	Yes		-0.23	0.7115			-	-	Yes		1.51225	0.105169			-	-
XLOC_021080		1150.1	965.6	0.1	0.1	146.474	560.249	1.41043	0.496046	Yes		-0.25	0.2405			-0.07	0.051	Yes		1.93542	0.0515229	yes	yes	-1.58781	0.00501916
XLOC_021365		42.8	38.1	0.4	0.9	8.004	9.11372	0.0132119	0.108876	Yes		-0.17	0.6561			1.02	0.067	Yes		0.187319	0.510857			-	-
XLOC_021449	Yes	282.4	157.1	0.1	1.7	60.3768	31.6531	39.627	28.0277	Yes		-0.85	0.0106	Yes		4.05	0.072	Yes		-0.931647	0.030439	yes		-0.571336	0.0928193
XLOC_022604		386.1	180	0	0	128.214	389.087	1.39036	1.95323	Yes		-1.1	0.2221			-	-	Yes	Yes	1.60154	0.012	yes		0.435642	0.450862
XLOC_022897		14.4	67.2	0	0	3.41673	6.6842	0	0	Yes	Yes	2.22	0.0007			-	-	Yes		0.968139	0.133266			-	-
XLOC_022998		57.2	107.5	0.1	0	21.3365	35.7948	0.213626	0.439084	Yes		0.91	0.0046			3.25	0.078	Yes		0.746429	0.0475429			-	-
XLOC_023126		10.3	6.1	0	0	1.15656	17.2923	0.0993436	0.188595	Yes		-0.76	0.4222			-	-	Yes	Yes	3.90221	0.030439			-	-
XLOC_023260		5.4	0	0	0	0.764209	10.5312	0.0496965	0	Yes		-2.43	0.1188			-	-	Yes	Yes	3.78456	0.0218947			-	-
XLOC_023537	Yes	6.1	8.8	0	0	0.752715	1.51496	0.0187914	0.103185	Yes		0.52	0.5682			-	-	Yes		1.0091	0.672338			-	-
XLOC_023590		12	11	0	0	0.752715	19.314	0.14782	0.371196	Yes		-0.13	0.8254			-	-	Yes	Yes	4.6814	0.012			-	-
XLOC_024749		46.9	43.6	0.8	0	8.01798	143.298	0.287785	0.740521	Yes		-0.1	0.9036			0.4	0.128	Yes	Yes	4.15964	0.030439			-	-
XLOC_025137		211.8	178.3	0.1	0.1	17.515	12.0066	0.823647	0.687958	Yes		-0.25	0.4635			-0.25	0.052	Yes		-0.544765	0.45917			-	-
XLOC_025139		180.9	183.6	0	0.1	6.11817	17.4513	0.0695752	0.0755537	Yes		0.02	0.963			-3.5	0.086	Yes		1.51216	0.0828148			-	-
XLOC_025140		40.7	50.7	0	0	4.95664	10.9393	0.00660593	0	Yes		0.32	0.5434			-	-	Yes		1.14209	0.277627			-	-
XLOC_025141		151.5	197.2	0	0	21.7748	38.1255	0.607216	0.737615	Yes		0.38	0.1551			-	-	Yes		0.808096	0.0168649			-	-
XLOC_025142		2.4	2.1	0.5	2	0	5.6547	0	0	Yes		-0.22	0.9022	Yes		1.88	0.099	Yes	Yes	2.49945	0.024375			-	-
XLOC_025143		41.2	20.5	0.3	0	16.1094	47.2632	0.014909	0	Yes		-1.01	0.2776			1.62	0.127	Yes		1.55281	0.258207			-	-
XLOC_025144		9	2.1	0.2	0	8.44031	21.8244	0.095938	0.00680474	Yes		-2.11	0.1047			2.21	0.116	Yes		1.37058	0.215027			-	-
XLOC_025145	Yes	196	171.4	1.6	5.9	36.5214	33.9066	0.190891	0.375958	Yes		-0.19	0.4753	Yes	Yes	1.86	0.015	Yes		-0.107177	0.842711			-	-
XLOC_025146		272.5	217.1	0	0.1	42.197	25.5923	0.989385	1.11153	Yes		-0.33	0.3596			-3.32	0.088	Yes		-0.721434	0.392437	yes		0.117396	0.880274
XLOC_025147	Yes	289.8	304.3	0.1	0.9	11.0948	8.54954	3.15279	1.87225	Yes		0.07	0.875			3.17	0.007	Yes		-0.375971	0.406076	yes		-0.922634	0.0568436
XLOC_025148		127.6	78.3	0	0	11.0674	9.98939	0.832784	0.933614	Yes		-0.7	0.179			-	-	Yes		-0.147843	0.803636			-	-
XLOC_025149		5.4	5.9	0	0	2.29915	14.7504	0.0305602	0.0764062	Yes		0.12	0.8418			-	-	Yes		2.68158	0.0619048			-	-
XLOC_025150		10.1	16.6	0	0	1.8953	5.14979	0.0132423	0	Yes		0.72	0.4852			-	-	Yes		1.44209	0.162783			-	-
XLOC_025151		26.8	13.3	0.2	0.2	4.5663	5.38257	0.0495444	0.14973	Yes		-1.01	0.3124			-0.15	0.053	Yes		0.237269	0.721233			-	-
XLOC_025152		16.9	19.9	0.1	0.4	4.58277	6.93758	0.0617908	0.04075	Yes		0.23	0.8084			1.85	0.109	Yes		0.598213	0.406076			-	-
XLOC_025153		30.3	23.5	0	0	1.53292	6.10081	0.105908	0.0290759	Yes		-0.37	0.5162			-	-	Yes		1.99272	0.170182			-	-
XLOC_025154		64.3	70.5	0	0	2.66852	7.01491	1.33722	0.170105	Yes		0.13	0.7648			-	-	Yes		1.39439	0.101045	yes	yes	-3.13707	0.000206815
XLOC_025155		21	4	0	0	3.81856	19.2563	0.106528	0	Yes		-2.38	0.2781			-	-	Yes	Yes	2.33423	0.0362791			-	-
XLOC_025367	Yes	2634.3	1592.7	58.1	218.8	366.96	231.669	3.29217	1.98556	Yes		-0.73	0.0087	Yes	Yes	1.91	0.004	Yes		-0.663554	0.0218947	yes		-0.85846	0.0654034
XLOC_025564		7.1	7.5	0	0	1.91829	9.56121	0.10165	0.0377768	Yes		0.08	0.9592			-	-	Yes		2.31737	0.0547368			-	-
XLOC_026472		397.1	346.4	0.4	0.1	67.89	139.948	0.534978	0.127647	Yes		-0.2	0.4686			-2.11	0.099	Yes	Yes	1.04362	0			-	-
XLOC_026558		402.3	728.6	0	0	19.1482	429.831	0.0844841	0	Yes		0.86	0.0721			-	-	Yes	Yes	4.48848	0.0218947			-	-
XLOC_026641		350.5	359.9	0	0	52.2523	75.1422	0.45841	0.33453	Yes		0.04	0.8998			-	-	Yes		0.524129	0.124477			-	-
XLOC_026796		40	30.9	0	0	14.2281	12.6492	0.0826958	0.164829	Yes		-0.38	0.5885			-	-	Yes		-0.169693	0.851095			-	-
XLOC_026858		969	718.7	0	0	130.712	296.143	2.47483	2.64699	Yes		-0.43	0.3384			-	-	Yes	Yes	1.1799	0.012	yes		0.0064063	0.991935
XLOC_026885		61.1	49.4	0.1	0.1	21.7958	13.582	0.0646055	0.0566652	Yes		-0.31	0.5785			-0.07	0.05	Yes		-0.682358	0.177869			-	-
XLOC_027072		214.2	101.9	0.1	0	33.3389	293.409	0.340632	0.309729	Yes		-1.07	0.105			3.25	0.087	Yes	Yes	3.13764	0.0377143			-	-
XLOC_027080	Yes	141.1	52.1	0	0.5	72.2899	22.9902	0.162384	0.25213	Yes		-1.44	0.0913			-1.1	0.124	Yes		-1.65278	0.0567273			-	-
XLOC_027111	Yes	742.6	344.5	2	9.1	162.959	178.35	4.2999	4.12475	Yes	Yes	-1.11	0.0374	Yes	Yes	2.19	0.026	Yes		0.130198	0.296656	yes		-0.211958	0.65268
XLOC_027118		2.7	7.6	0	0	0.764209	6.93688	0	0.0283326	Yes		1.51	0.3512			-	-	Yes	Yes	3.18225	0.024375			-	-
XLOC_027124		54.8	48.9	0	0	3.42372	9.98671	0.0401436	0	Yes		-0.16	0.607			-	-	Yes		1.54445	0.0937803			-	-
XLOC_027179	Yes	273.1	295.9	2.8	5.5	39.2898	43.5683	1.02504	1.16082	Yes		0.12	0.6201	Yes		0.97	0.05	Yes		0.149123	0.516964	yes		0.0227364	0.982003
XLOC_027513		82.4	66.8	0	0	8.03801	10.3781	0.137119	0.0785268	Yes		-0.3	0.3541			-	-	Yes		0.368628	0.672338			-	-
XLOC_027632		3928.8	1704.1	0	0	746.794	553.779	2.0441	0.8434	Yes	Yes	-1.21	0.0021			-	-	Yes		-0.431399	0.0856098	yes	yes	-1.45381	0.00648475
XLOC_027757		19.4	15.8	0	0	7.63712	18.1103	0.148887	0	Yes		-0.29	0.2081			-	-	Yes	Yes	1.24571	0.0168649			-	-
XLOC_028682	Yes	178.9	249.4	4.2	3	53.099	78.9114	0.559147	0.750405	Yes		0.48	0.2329	Yes		-0.46	0.064	Yes		0.57155	0.0980571			-	-
XLOC_029176		5.1	4	0	0	0.764209	18.383	0.0429385	0.0755537	Yes		-0.36	0.4923			-	-	Yes		4.58826	0.104			-	-
XLOC_029177		482.5	522.3	0	0	58.8973	101.787	0.435097	1.02165	Yes		0.11	0.8284			-	-	Yes		0.789282	0.0723478	yes		1.10297	0.101135
XLOC_029588		164.9	111.9	29.8	28	41.9633	35.1313	0.505334	0.945124	Yes		-0.56	0.1172	Yes		-0.09	0.061	Yes		-0.256369	0.142806			-	-
XLOC_029813	Yes	31.3	48.3	28.7	22.8	3.81157	44.7868	0.476674	0.359295	Yes		0.62	0.2151	Yes		-0.33	0.066	Yes	Yes	3.55462	0.0475429			-	-
XLOC_030032	Yes	310.9	351.7	0	0.1	33.2251	42.5161	3.2548	4.31643	Yes		0.18	0.5566			-3.5	0.09	Yes		0.355737	0.108067	yes		0.291411	0.464493
XLOC_030033	Yes	216.6	90.1	0	0	41.9592	52.3339	1.74586	2.64061	Yes		-1.27	0.0687			-	-	Yes		0.318758	0.326976	yes		0.461102	0.46816
XLOC_030118	Yes	434.1	213.2	28	268	139.551	173.301	1.16658	2.13163	Yes		-1.03	0.1089	Yes	Yes	3.26	0.011	Yes		0.312488	0.175775	yes		0.69781	0.237608
XLOC_030237		431.2	593.2	3.5	14.9	46.5885	212.036	9.28056	15.024	Yes		0.46	0.1073	Yes	Yes	2.07	0.002	Yes		2.18626	0.0828148	yes		0.606311	0.0118153
XLOC_030321		107.9	205.1	0.1	0.2	10.6405	48.3204	1.2431	0.888834	Yes		0.93	0.0083			0.85	0.06	Yes		2.18306	0.0828148	yes		-0.616628	0.32659
XLOC_030379		1498.4	856	0	0.1	272.073	167.586	1.52425	2.14404	Yes		-0.81	0.0721			-3.32	0.095	Yes		-0.699093	0.0828148	yes		0.38909	0.423545
XLOC_030593		9.3	3.9	0	0	2.66199	9.19045	0.0407231	0.0339845	Yes		-1.24	0.1455			-	-	Yes		1.78763	0.1235			-	-
XLOC_030748		570.9	395.8	10	3.2	84.1428	227.68	0.124385	0.163314	Yes		-0.53	0.0497	Yes	Yes	-1.63	0.012	Yes	Yes	1.4361	0.0168649			-	-
XLOC_030751		1440	1519.4	0	0	186.965	825.106	2.64334	2.72351	Yes		0.08	0.8305			-	-	Yes	Yes	2.14181	0.0267429	yes		-0.0596449	0.908895
XLOC_030815	Yes	26.4	36.3	0	0	9.94978	32.2945	0.00496965	0	Yes		0.46	0.4441			-	-	Yes		1.69855	0.0763165			-	-
XLOC_030816		83.3	59.9	0	0	33.5784	20.7552	0.486857	0.255851	Yes		-0.48	0.2207			-	-	Yes		-0.69406	0.0795705			-	-
XLOC_030817		1772.4	1070.2	0	0	317.294	337.85	2.89217	3.94233	Yes		-0.73	0.1375			-	-	Yes		0.0905593	0.797919	yes		0.325557	0.382379
XLOC_031248		415.7	214.2	0	0	57.656	96.6845	0.683775	0.411447	Yes		-0.96	0.0424			-	-	Yes		0.745815	0.182847			-	-
XLOC_031407		130.8	79.7	0	0	21.378	202.09	0.141245	0.0661095	Yes		-0.71	0.2394			-	-	Yes	Yes	3.2408	0.012			-	-
XLOC_031571	Yes	290.8	198.2	0.2	0	30.1437	51.8258	0.0101325	0.168251	Yes		-0.55	0.2289			2.22	0.117	Yes		0.781814	0.012			-	-
XLOC_031829	Yes	12.5	34.9	89.5	84.8	2.29014	2.6234	0	0	Yes	Yes	1.48	0.0128	Yes		-0.08	0.055	Yes		0.196002	0.728355			-	-
XLOC_032243	Yes	138.2	163.9	6.8	12.9	21.357	37.9681	0.635003	0.726833	Yes		0.25	0.4261	Yes		0.93	0.124	Yes		0.830079	0.0168649			-	-
XLOC_032332	Yes	23.9	11	0.7	0.4	1.90928	5.18892	0.258912	0.700391	Yes		-1.13	0.1541			-1.01	0.059	Yes		1.44241	0.0930526			-	-
XLOC_032470		601.4	899.6	0	0	32.9096	600.56	0.983104	1.1477	Yes		0.58	0.1231			-	-	Yes		4.18973	0.0828148	yes		0.0554036	0.948941
XLOC_032471	Yes	13.9	10.5	0	0	4.98211	6.00439	0.0320033	0.0356562	Yes		-0.41	0.7844			-	-	Yes		0.269261	0.702268			-	-
XLOC_032472		6.2	4.1	0.1	0	3.07283	3.3421	0	0	Yes		-0.58	0.5885			3.25	0.07	Yes		0.121185	0.875221			-	-
XLOC_032473		7.6	2.1	0	0	0.376358	3.10979	0.014909	0	Yes		-1.87	0.2153			-	-	Yes		3.04664	0.171526			-	-
XLOC_032474		57.9	21.4	0	0	5.34899	4.31302	0	0.00944421	Yes	Yes	-1.44	0.0486			-	-	Yes		-0.310569	0.669362			-	-
XLOC_032475		20.6	17.6	30.7	66.7	7.25128	19.3936	0.331079	1.00522	Yes		-0.22	0.5646	Yes	Yes	1.12	0.011	Yes	Yes	1.41927	0.0212727	yes	yes	1.42781	0.0482515
XLOC_032476	Yes	293.9	315.5	3.5	5.1	42.0816	202.127	35.5012	25.666	Yes		0.1	0.7821	Yes		0.53	0.066	Yes	Yes	2.264	0	yes		-0.526993	0.138449
XLOC_032477		28.6	19.7	0	0	4.19492	34.7807	0.0165148	0	Yes		-0.54	0.4078			-	-	Yes	Yes	3.05157	0.012			-	-
XLOC_032478		427.4	287.2	0	0	89.2569	80.9882	0.985676	0.788667	Yes		-0.57	0.2126			-	-	Yes		-0.140252	0.520756			-	-
XLOC_032480	Yes	165.4	215.1	0.1	0.1	38.632	49.16	0.208493	0.434374	Yes		0.38	0.2003			0.4	0.054	Yes		0.347689	0.23778			-	-
XLOC_032481		1.2	4.1	0	0	0	5.67346	0.0837224	0.047221	Yes		1.75	0.1702			-	-	Yes	Yes	2.50423	0.0218947			-	-
XLOC_032482		418.7	392	0	0	41.7073	78.8363	0.524236	0.571889	Yes		-0.1	0.8731			-	-	Yes		0.91856	0.0406956			-	-
XLOC_032483		35.5	40.1	0	0	2.29014	2.56436	0.0942717	0.0356562	Yes		0.18	0.7934			-	-	Yes		0.163164	0.82784			-	-
XLOC_032484		458.8	331.7	0	0	29.6939	43.7984	0.712139	0.308534	Yes		-0.47	0.4176			-	-	Yes		0.560713	0.132122			-	-
XLOC_032485		163.5	108	0	0	16.3458	4.64373	0.350469	0.539039	Yes		-0.6	0.1234			-	-	Yes		-1.81557	0.156			-	-
XLOC_032486		0	3.1	0	0	0	7.77319	0.0305602	0	Yes		1.63	0.1492			-	-	Yes	Yes	1.63227	0.012			-	-
XLOC_032487		34.7	28.7	0	0	3.06584	6.27722	0.0198786	0	Yes		-0.27	0.6058			-	-	Yes		1.03384	0.188917			-	-
XLOC_032488		19.3	27	0	0	1.93227	14.844	0.0876654	0.0612427	Yes		0.48	0.0975			-	-	Yes		2.94151	0.0656842			-	-
XLOC_032489		2.7	1	0	0	0.752715	4.83761	0.0103256	0	Yes		-1.42	0.3749			-	-	Yes		2.68412	0.147547			-	-
XLOC_032490	Yes	32.3	9	0	0	8.01751	36.8814	0.0231207	0	Yes	Yes	-1.85	0.019			-	-	Yes	Yes	2.20167	0.012			-	-
XLOC_032491		17.4	10	0	0	4.18342	11.1151	0.183584	0.179669	Yes		-0.81	0.3754			-	-	Yes	Yes	1.40976	0.030439			-	-
XLOC_032492	Yes	47.3	17.6	0.3	1.7	18.6486	10.6685	0.0951763	0.131851	Yes		-1.43	0.1053	Yes		2.39	0.117	Yes		-0.805707	0.231573			-	-
XLOC_032493		2.5	1.1	0	0	0.387851	6.17813	0	0	Yes		-1.17	0.4524			-	-	Yes		3.9936	0.0795705			-	-
XLOC_032494		64.5	43	0	0.1	3.43971	8.82144	0.280477	0.10857	Yes		-0.58	0.3948			-3.32	0.079	Yes		1.35873	0.063375			-	-
XLOC_032495		6.3	20	0.2	0.6	1.15206	7.73453	0.0136286	0.0612427	Yes		1.66	0.1231			1.42	0.113	Yes		2.7471	0.0670222			-	-
XLOC_032496		120.1	90.7	0	0.1	17.9522	44.7892	0.0541281	0.105375	Yes		-0.41	0.137			-3.5	0.085	Yes	Yes	1.31899	0.0377143			-	-
XLOC_032497		36.6	45.9	0	0.3	6.89139	24.0738	0.0668928	0.0560312	Yes		0.32	0.6965			-1.79	0.122	Yes		1.8046	0.078			-	-
XLOC_032498		6.4	1.9	0	0	1.14957	9.71481	0.00660593	0	Yes	Yes	-1.73	0.0325			-	-	Yes		3.07909	0.0656842			-	-
XLOC_032499		14.4	9.4	0	0	0.768713	6.68397	0.00846579	0	Yes		-0.61	0.5622			-	-	Yes	Yes	3.12019	0.024375			-	-
XLOC_032500		32.4	9	0	0	3.83254	6.52921	0.0136286	0	Yes		-1.84	0.3558			-	-	Yes		0.768609	0.396651			-	-
XLOC_032501		69.5	49.1	0	0	9.54189	19.3334	0.155066	0.19041	Yes		-0.5	0.1241			-	-	Yes		1.01875	0.0769014			-	-
XLOC_032502		25.7	14.1	0.6	0.1	3.81157	6.66475	0.0154885	0	Yes		-0.86	0.2096			-2.23	0.111	Yes		0.806166	0.156761			-	-
XLOC_032503		17.8	5.7	0	0	2.29713	5.90785	0.0760902	0.0968989	Yes		-1.65	0.2389			-	-	Yes		1.3628	0.221464			-	-
XLOC_032504		2.4	0.9	0	0	0.775702	2.91498	0.051526	0.273181	Yes		-1.4	0.592			-	-	Yes		1.90991	0.331888			-	-
XLOC_032505		29.3	30.6	0	0	4.94716	8.14128	0.520762	0.495084	Yes		0.06	0.9215			-	-	Yes		0.718654	0.463308			-	-
XLOC_032506		53	39.7	0	0	13.7544	6.15915	0.121631	0.179257	Yes		-0.42	0.5296			-	-	Yes		-1.15909	0.0723478			-	-
XLOC_032507		52.8	17.3	0	0	15.2803	11.7177	0.166733	0.166099	Yes		-1.61	0.1787			-	-	Yes		-0.382986	0.334198			-	-
XLOC_032508		21	20.7	0	0	1.14057	12.0862	0.06173	0.131694	Yes		-0.02	0.9839			-	-	Yes	Yes	3.40554	0.0212727			-	-
XLOC_032557		7.9	1.9	7.1	77.3	1.90229	9.40169	0.186399	0.432918	Yes		-2.03	0.0695	Yes	Yes	3.45	0.001	Yes		2.30518	0.292661			-	-

## Sheet: Table 6 - GP_HS.rpms
Gene_ID	Strand	mean RNA.24∘C	mean RNA.35∘C	mean RPF.24∘C	mean RPF.35∘C
XLOC_001852	plus	4.91513	8.59291	2.43511	1.5079
XLOC_001883	plus	9.25186	10.9655	0.206841	1.2973
XLOC_001980	plus	2.56064	2.13032	3.52345	2.17929
XLOC_002216	plus	4.90567	7.53652	0.503554	0.462296
XLOC_004917	plus	0.666181	1.1648	0	0.0577158
XLOC_004979	minus	0.897644	0.758413	1.28022	1.40899
XLOC_005620	minus	1.01977	1.5567	0.474755	0.747699
XLOC_005993	minus	0.779925	2.26968	0.0939238	0.625992
XLOC_005993	plus	0.846545	0.103106	1.03075	1.3474
XLOC_006026	minus	4.12809	17.4652	0.597152	5.30193
XLOC_006508	minus	0.995482	0.967745	0.887002	1.17335
XLOC_007343	minus	1.67755	1.58445	0.588435	0.74683
XLOC_008174	minus	199.42	88.0292	163.605	88.8518
XLOC_008185	minus	8.0082	5.45961	0.805128	3.92068
XLOC_008189	minus	4.58415	3.23315	0.0424152	0.322142
XLOC_008199	plus	4.46479	0.988634	0.883928	0.30608
XLOC_008205	plus	33.4433	31.7868	0.534607	0.0096193
XLOC_008213	minus	8.81105	9.91408	0.0181866	0.295111
XLOC_008726	plus	1.55331	4.70671	0.964936	1.5939
XLOC_008920	minus	2.36651	0.726232	0.0968535	0.096193
XLOC_008962	plus	0.703176	1.71021	1.85506	2.5069
XLOC_008978	plus	0.375359	0.412196	1.67057	3.35281
XLOC_009198	plus	1.38503	1.54498	2.13716	4.54292
XLOC_009375	plus	1.54742	1.69624	1.84549	2.90066
XLOC_011651	plus	0.713501	1.73854	1.85506	2.66408
XLOC_013591	minus	1.56774	0.617191	0.198375	0.840806
XLOC_013597	minus	0.884645	1.39294	0.01364	0.096193
XLOC_013598	minus	2.26656	1.97925	3.12635	6.0679
XLOC_013745	plus	0.658165	1.74134	0.220987	1.31279
XLOC_015413	plus	0.315275	0.109129	0.0772932	1.22313
XLOC_016000	plus	3.54009	1.94683	0.142367	0.0577158
XLOC_016902	minus	5.04259	7.75551	4.15057	8.18516
XLOC_017194	minus	0.450016	0.0564801	1.10645	0.243749
XLOC_017582	minus	0.896371	1.20931	1.08608	2.09739
XLOC_018302	minus	34.2516	38.9281	0.0105886	0.814813
XLOC_018488	plus	0.204266	1.08754	0.0636533	0.0865737
XLOC_018914	plus	0.239205	0.251021	1.43998	1.39214
XLOC_019078	minus	1.46535	1.12783	0	0.102636
XLOC_019165	minus	11.2148	10.4337	0.0787277	0
XLOC_019982	minus	0.555621	0.525414	1.68507	1.93139
XLOC_020123	plus	1.12775	1.22211	2.41548	1.34474
XLOC_020146	minus	2.51864	1.90675	2.57223	2.31011
XLOC_020146	plus	1.37065	1.7959	0.572297	1.89237
XLOC_020260	plus	2.09758	1.61536	2.63861	3.23848
XLOC_020779	plus	1.04965	0.907817	0.349079	176.936
XLOC_020845	minus	5.36725	4.92648	3.57721	1.83255
XLOC_021080	plus	1.04353	0.237117	0.219493	0.253848
XLOC_021449	plus	39.627	28.0277	0.465914	1.26662
XLOC_022604	plus	1.32575	1.91546	1.85607	1.98415
XLOC_024749	plus	0.117067	0.740521	0.121842	1.23837
XLOC_025137	minus	0.805436	0.652302	0.531533	1.13329
XLOC_025146	minus	0.989385	1.11153	0.127307	0.115432
XLOC_025147	plus	3.15279	1.87225	0.156612	0.488847
XLOC_025148	plus	0.804084	0.933614	1.01186	0.997023
XLOC_025154	minus	1.33722	0.170105	0.481845	0.452107
XLOC_025367	minus	3.29217	1.98556	0.679028	0.98343
XLOC_026858	plus	2.47483	2.64699	0.439456	0.963241
XLOC_027111	plus	4.2999	4.1153	0.597923	0.518664
XLOC_027179	plus	1.02504	1.16082	0.02728	0.0288579
XLOC_027632	plus	2.00932	0.777181	1.48988	1.38554
XLOC_029177	minus	0.355348	0.855899	1.055	0.94073
XLOC_030032	minus	3.2548	4.31643	0.116535	0
XLOC_030033	minus	1.74586	2.64061	0.380807	0.096193
XLOC_030118	minus	1.16658	2.13163	0	0
XLOC_030237	minus	9.28056	14.9942	1.36693	5.45647
XLOC_030321	minus	1.2431	0.888834	1.27891	1.81558
XLOC_030379	minus	1.25251	1.76894	0.392204	0.182767
XLOC_030751	plus	2.64334	2.72351	12.3307	8.2644
XLOC_030817	minus	2.82727	3.78132	1.08761	0.807813
XLOC_031248	minus	0.683775	0.411447	0.670817	1.21692
XLOC_032470	plus	0.983104	1.09104	3.40468	5.18141
XLOC_032476	plus	35.5012	25.666	0.0863257	0.836354
XLOC_032478	plus	0.985676	0.788667	1.13277	1.68122
XLOC_032482	plus	0.524236	0.571889	0.697013	1.53406
XLOC_032484	plus	0.712139	0.308534	1.03737	1.48517

## Sheet: Table S7 
XLOC	PEX (MP_HS)	PEX (MP_Hot/Cold)	PEX (GP_HS)	LEG	Deforges et al. (2019)	A. lyrata	B. oleracea	B. rapa	B. napus
XLOC_002216	Yes	Yes	Yes			CNT20179409,1E-77,100%
XLOC_021080	Yes	Yes	Yes			CNT20179496,0,75%
XLOC_020123	Yes	Yes	Yes			CNT20179510,2E-40,23%
XLOC_016000	Yes	Yes	Yes			CNT20181466,4E-51,41%
XLOC_020779	Yes	Yes	Yes			CNT20183297,3E-53,52%
XLOC_001883	Yes	Yes	Yes		Yes	CNT20183689,3E-50,51%
XLOC_020133	Yes	Yes		Yes	Yes	CNT20180376,2E-95,90%
XLOC_017519	Yes	Yes		Yes		CNT20182381,3E-144,88%
XLOC_005901	Yes	Yes		Yes	Yes	CNT20182445,5E-79,84%
XLOC_020126	Yes	Yes		Yes		CNT20183343,3E-107,76%
XLOC_029588	Yes	Yes		Yes		CNT20183429,7E-82,26%
XLOC_018608	Yes	Yes		Yes	Yes	CNT20183760,5E-52,65%
XLOC_030748	Yes	Yes		Yes		CNT20184778,4E-36,22%
XLOC_029813	Yes	Yes		Yes	Yes	CNT20184890,9E-119,64%
XLOC_009078	Yes	Yes		Yes	Yes	CNT20185825,1E-64,45%
XLOC_013586	Yes	Yes				CNT20178536,2E-78,68%
XLOC_023537	Yes	Yes			Yes	CNT20178548,1E-57,88%
XLOC_008978	Yes	Yes				CNT20179978,0.0000000000003,39%
XLOC_020145	Yes	Yes			Yes	CNT20180432,2E-78,77%
XLOC_006003	Yes	Yes			Yes	CNT20182356,1E-51,34%
XLOC_008170	Yes	Yes			Yes	CNT20182419,0,59%
XLOC_006033	Yes	Yes				CNT20182474,3E-116,100%
XLOC_007532	Yes	Yes			Yes	CNT20183544,1E-133,77%
XLOC_032495	Yes	Yes				CNT20183602,2E-35,29%
XLOC_020147	Yes	Yes				CNT20183689,3E-66,62%
XLOC_005828	Yes	Yes				CNT20183768,6E-46,25%
XLOC_026472	Yes	Yes				CNT20184778,6E-34,29%
XLOC_032488	Yes	Yes				CNT20184816,5E-97,40%
XLOC_020505	Yes	Yes			Yes	CNT20184902,8E-86,38%
XLOC_025139	Yes	Yes				CNT20185581,1E-30,27%
XLOC_008201	Yes	Yes						CNT20116649,1e-79,70%
XLOC_020130	Yes	Yes						CNT20117740,2e-34,48%
XLOC_020134	Yes	Yes						CNT20118433,1e-64,31%
XLOC_020129	Yes	Yes					CNT20175381,9e-59,35%		CNT20153289,1e-94,50%

## Sheet: Table S8
miRNA_Acc.	Target_Acc.	Expectation	UPE$	miRNA_start	miRNA_end	Target_start	Target_end	miRNA_aligned_fragment	Target_aligned_fragment	Inhibition	Multiplicity	PEG	MP_HS DEG pollen	XLOC ID
ath-miR838	TCONS_00041951	3	-1	1	21	465	485	UUUUCUUCUACUUCUUGCACA	CCUGAAAGAAGAAGAAGAAGA	Translation	1	Yes	Yes	XLOC_027111
ath-miR838	TCONS_00041950	3	-1	1	21	465	485	UUUUCUUCUACUUCUUGCACA	CCUGAAAGAAGAAGAAGAAGA	Translation	1	Yes	Yes	XLOC_027111
ath-miR838	TCONS_00041949	3	-1	1	21	465	485	UUUUCUUCUACUUCUUGCACA	CCUGAAAGAAGAAGAAGAAGA	Translation	1	Yes	Yes	XLOC_027111
ath-miR838	TCONS_00041948	3	-1	1	21	465	485	UUUUCUUCUACUUCUUGCACA	CCUGAAAGAAGAAGAAGAAGA	Translation	1	Yes	Yes	XLOC_027111
ath-miR838	TCONS_00041947	3	-1	1	21	465	485	UUUUCUUCUACUUCUUGCACA	CCUGAAAGAAGAAGAAGAAGA	Translation	1	Yes	Yes	XLOC_027111
ath-miR838	TCONS_00041946	3	-1	1	21	451	471	UUUUCUUCUACUUCUUGCACA	CCUGAAAGAAGAAGAAGAAGA	Translation	1	Yes	Yes	XLOC_027111
ath-miR5021	TCONS_00031279	3	-1	1	20	15	34	UGAGAAGAAGAAGAAGAAAA	CUUUAUACUUUUUUUUCUCA	Cleavage	1	Yes	Yes	XLOC_020151
ath-miR5026	TCONS_00031255	2.5	-1	1	20	1	20	ACUCAUAAGAUCGUGACACG	CGUGACACGAUCCUAUGAGU	Cleavage	1	Yes	Yes	XLOC_020127
ath-miR8165	TCONS_00014106	1	-1	1	21	267	287	AAUGGAGGCAAGUGUGAAGGA	UCCUGCACACUUGCCUCCAUU	Cleavage	1	Yes	Yes	XLOC_009078
ath-miR5021	TCONS_00012928	2	-1	1	20	209	228	UGAGAAGAAGAAGAAGAAAA	ACUUCUUCUUCUUCUUCUCC	Cleavage	3	Yes	Yes	XLOC_008174
ath-miR5021	TCONS_00012928	2	-1	1	20	230	249	UGAGAAGAAGAAGAAGAAAA	UUUUAUUCUUCUUCUUCUUG	Cleavage	3	Yes	Yes	XLOC_008174
ath-miR5021	TCONS_00009618	2.5	-1	1	20	608	627	UGAGAAGAAGAAGAAGAAAA	CUUUCUUCUUCUUUUUUUUU	Cleavage	1	Yes	Yes	XLOC_006026
ath-miR3932b-5p	TCONS_00003579	2.5	-1	1	21	786	806	UUUGACGUGCUCGAUCUGCUC	CCGUAGAUCGAGCACGUCUGA	Cleavage	1	Yes	Yes	XLOC_002216
ath-miR3932b-5p	TCONS_00003577	2.5	-1	1	21	1709	1729	UUUGACGUGCUCGAUCUGCUC	CCGUAGAUCGAGCACGUCUGA	Cleavage	1	Yes	Yes	XLOC_002216
ath-miR1886.1	TCONS_00003577	3	-1	1	21	126	146	UGAGAGAAGUGAGAUGAAAUC	AAUUCCAUUUCAAUUCUCUCA	Cleavage	1	Yes	Yes	XLOC_002216
ath-miR3932b-5p	TCONS_00003576	2.5	-1	1	21	1784	1804	UUUGACGUGCUCGAUCUGCUC	CCGUAGAUCGAGCACGUCUGA	Cleavage	1	Yes	Yes	XLOC_002216
ath-miR1886.1	TCONS_00003576	3	-1	1	21	126	146	UGAGAGAAGUGAGAUGAAAUC	AAUUCCAUUUCAAUUCUCUCA	Cleavage	1	Yes	Yes	XLOC_002216
ath-miR5641	TCONS_00050398	3	-1	1	21	336	356	UGGAAGAAGAUGAUAGAAUUA	CGUUUCUAUUAUUUUCUUCUG	Cleavage	1	Yes	No
ath-miR5012	TCONS_00050396	2.5	-1	1	21	390	410	UUUUACUGCUACUUGUGUUCC	AGAACGCGAGUAGCAGCAAAA	Cleavage	1	Yes	No
ath-miR870-5p	TCONS_00050394	3	-1	1	21	723	743	AAGAACAUCAAAUUAGAAUGU	UCAUUAUAAUUUGAAGUUUUU	Cleavage	1	Yes	No
ath-miR447a-3p	TCONS_00050386	2.5	-1	1	22	548	569	UUGGGGACGAGAUGUUUUGUUG	GCACGGAAUAUCUCGUCUCCAG	Cleavage	1	Yes	No
ath-miR447b	TCONS_00050386	2.5	-1	1	22	548	569	UUGGGGACGAGAUGUUUUGUUG	GCACGGAAUAUCUCGUCUCCAG	Cleavage	1	Yes	No
ath-miR5665	TCONS_00050379	1	-1	1	21	365	385	UUGGUGGACAAGAUCUGGGAU	AUCCCACAUCUUGUCCACCAA	Cleavage	2	Yes	No
ath-miR418	TCONS_00050376	3	-1	1	21	108	128	UAAUGUGAUGAUGAACUGACC	CCACAGUUCAUCAUUACAAUA	Cleavage	1	Yes	No
ath-miR838	TCONS_00050373	3	-1	1	21	476	496	UUUUCUUCUACUUCUUGCACA	GGUUCAAAAGGUAGAAGAAGA	Cleavage	2	Yes	No
ath-miR5641	TCONS_00050371	0.5	-1	1	21	551	571	UGGAAGAAGAUGAUAGAAUUA	UAAUUUUAUCAUCUUCUUCCA	Cleavage	4	Yes	No
ath-miR5641	TCONS_00050371	2.5	-1	1	21	442	462	UGGAAGAAGAUGAUAGAAUUA	UAAUUCUAUCAUCUUCUUCAC	Cleavage	4	Yes	No
ath-miR5021	TCONS_00050369	2.5	-1	1	20	29	48	UGAGAAGAAGAAGAAGAAAA	UUUUUUUCUUCUUCUUUUAA	Cleavage	1	Yes	No
ath-miR5633	TCONS_00050367	3	-1	1	21	732	752	UAUGAUCAUCAGAAAACAGUG	GGCUGUUCUAUGAUGAUUAUA	Cleavage	1	Yes	No
ath-miR5021	TCONS_00050141	1.5	-1	1	20	72	91	UGAGAAGAAGAAGAAGAAAA	UCUUCUUCUUCUUCUUCUUA	Cleavage	1	Yes	No
ath-miR5021	TCONS_00048440	2.5	-1	1	20	776	795	UGAGAAGAAGAAGAAGAAAA	UUGUCUUCUUCUUCUUCUUC	Cleavage	3	Yes	No
ath-miR5021	TCONS_00048440	2.5	-1	1	20	797	816	UGAGAAGAAGAAGAAGAAAA	UCUUCUUCUUCUUCUUCUUC	Cleavage	3	Yes	No
ath-miR5645a	TCONS_00047812	0	-1	1	20	1354	1373	AUUUGAGUCAUGUCGUUAAG	UUUAACGACAUGACUCAAAU	Cleavage	1	Yes	No
ath-miR5645b	TCONS_00047812	0	-1	1	20	1354	1373	AUUUGAGUCAUGUCGUUAAG	UUUAACGACAUGACUCAAAU	Cleavage	1	Yes	No
ath-miR5645d	TCONS_00047812	0	-1	1	20	1354	1373	AUUUGAGUCAUGUCGUUAAG	UUUAACGACAUGACUCAAAU	Cleavage	1	Yes	No
ath-miR5645e	TCONS_00047812	0	-1	1	20	1354	1373	AUUUGAGUCAUGUCGUUAAG	UUUAACGACAUGACUCAAAU	Cleavage	1	Yes	No
ath-miR5645f	TCONS_00047812	0	-1	1	20	1354	1373	AUUUGAGUCAUGUCGUUAAG	UUUAACGACAUGACUCAAAU	Cleavage	1	Yes	No
ath-miR5021	TCONS_00047093	2.5	-1	1	20	649	668	UGAGAAGAAGAAGAAGAAAA	CUUUCUUCUUCUUUUUUUUU	Cleavage	2	Yes	No
ath-miR5662	TCONS_00041304	3	-1	1	20	42	61	AGAGGUGACCAUUGGAGAUG	CAUCUCCAAUAGUUGUCUCU	Translation	1	Yes	No
ath-miR5662	TCONS_00041303	3	-1	1	20	42	61	AGAGGUGACCAUUGGAGAUG	CAUCUCCAAUAGUUGUCUCU	Translation	1	Yes	No
ath-miR854a	TCONS_00039045	3	-1	1	21	216	236	GAUGAGGAUAGGGAGGAGGAG	UCUCUCUUCUCUCUCCUCAUC	Cleavage	1	Yes	No
ath-miR854b	TCONS_00039045	3	-1	1	21	216	236	GAUGAGGAUAGGGAGGAGGAG	UCUCUCUUCUCUCUCCUCAUC	Cleavage	1	Yes	No
ath-miR854c	TCONS_00039045	3	-1	1	21	216	236	GAUGAGGAUAGGGAGGAGGAG	UCUCUCUUCUCUCUCCUCAUC	Cleavage	1	Yes	No
ath-miR854d	TCONS_00039045	3	-1	1	21	216	236	GAUGAGGAUAGGGAGGAGGAG	UCUCUCUUCUCUCUCCUCAUC	Cleavage	1	Yes	No
ath-miR854e	TCONS_00039045	3	-1	1	21	216	236	GAUGAGGAUAGGGAGGAGGAG	UCUCUCUUCUCUCUCCUCAUC	Cleavage	1	Yes	No
ath-miR4243	TCONS_00039044	2.5	-1	1	21	1833	1853	UUGAAAUUGUAGAUUUCGUAC	AGACGAAAUCGACAAUUUUGA	Translation	1	Yes	No
ath-miR5021	TCONS_00039036	3	-1	1	20	122	141	UGAGAAGAAGAAGAAGAAAA	CUUUUUUUUUUUUUUUUUUA	Cleavage	1	Yes	No
ath-miR5021	TCONS_00038372	2	-1	1	20	287	306	UGAGAAGAAGAAGAAGAAAA	CUUUUUUCUUCUUCUUCUUU	Cleavage	1	Yes	No
ath-miR447c-3p	TCONS_00033022	2.5	-1	1	22	171	192	UUGGGGACGACAUCUUUUGUUG	CAGUGAAAGGUGUCGUCCCCAU	Cleavage	1	Yes	No
ath-miR156i	TCONS_00032211	3	-1	1	20	322	341	UGACAGAAGAGAGAGAGCAG	UUGCUCUCUCUCAUGUGUCA	Cleavage	1	Yes	No
ath-miR156j	TCONS_00032211	3	-1	1	20	322	341	UGACAGAAGAGAGAGAGCAC	UUGCUCUCUCUCAUGUGUCA	Cleavage	1	Yes	No
ath-miR1886.2	TCONS_00031284	3	-1	1	21	76	96	UGAGAUGAAAUCUUUGAUUGG	UUGAUAGAAGAUUUCAUUUCG	Cleavage	1	Yes	No
ath-miR8165	TCONS_00031275	2.5	-1	1	21	303	323	AAUGGAGGCAAGUGUGAAGGA	UCCUACACACUUGCCUCGAUU	Cleavage	1	Yes	No
ath-miR5643a	TCONS_00031254	3	-1	1	21	75	95	AGGCUUUUAAGAUCUGGUUGC	GCAACUAGAACUUGAAAGCUU	Cleavage	1	Yes	No
ath-miR5643b	TCONS_00031254	3	-1	1	21	75	95	AGGCUUUUAAGAUCUGGUUGC	GCAACUAGAACUUGAAAGCUU	Cleavage	1	Yes	No
ath-miR5653	TCONS_00031254	3	-1	1	24	365	388	UGGGUUGAGUUGAGUUGAGUUGGC	CCUAAUUCAAUUUGAUUCAAUCCA	Cleavage	2	Yes	No
ath-miR447a.2-3p	TCONS_00028629	3	-1	1	21	2562	2582	UAUGGAAGAAAUUGUAGUAUU	AUUACAAUAAUUUUUUUUAUA	Cleavage	3	Yes	No
ath-miR447a.2-3p	TCONS_00028628	3	-1	1	21	2103	2123	UAUGGAAGAAAUUGUAGUAUU	AUUACAAUAAUUUUUUUUAUA	Cleavage	3	Yes	No
ath-miR413	TCONS_00028626	3	-1	1	21	775	795	AUAGUUUCUCUUGUUCUGCAC	AGAAGGAACAAGAGAGACUAU	Cleavage	1	Yes	No
ath-miR156h	TCONS_00026849	3	-1	1	20	64	83	UGACAGAAGAAAGAGAGCAC	UUCUUCUUUUUUUUUUGUCA	Cleavage	1	Yes	No
ath-miR156h	TCONS_00026848	3	-1	1	20	41	60	UGACAGAAGAAAGAGAGCAC	UUCUUCUUUUUUUUUUGUCA	Cleavage	1	Yes	No
ath-miR5021	TCONS_00025252	3	-1	1	20	667	686	UGAGAAGAAGAAGAAGAAAA	UUGUCUUCUUCUUCUUUUUU	Cleavage	1	Yes	No
ath-miR5664	TCONS_00024718	3	-1	1	21	157	177	AUAGUCAAUUUUAUCGGUCUG	UAGAGCAAUAAAAUUGAUUGU	Cleavage	1	Yes	No
ath-miR415	TCONS_00022391	3	-1	1	21	31	51	AACAGAGCAGAAACAGAACAU	AUUUUAUUUUUCUGCUCUGUU	Cleavage	1	Yes	No
ath-miR8180	TCONS_00021204	2.5	-1	1	19	740	758	UGCGGUGCGGGAGAAGUGC	GUACUUCUUUCGUAUCGCA	Cleavage	1	Yes	No
ath-miR5020a	TCONS_00021201	1.5	-1	1	21	881	901	UGGAAGAAGGUGAGACUUGCA	UGCAAUUCUCACCUUCUUUCA	Cleavage	1	Yes	No
ath-miR5020c	TCONS_00021201	1.5	-1	1	21	886	906	UGGCAUGGAAGAAGGUGAGAC	UUCUCACCUUCUUUCAUGCCU	Cleavage	1	Yes	No
ath-miR5020b	TCONS_00021201	2.5	-1	1	21	887	907	AUGGCAUGAAAGAAGGUGAGA	UCUCACCUUCUUUCAUGCCUG	Cleavage	1	Yes	No
ath-miR5650	TCONS_00017819	3	-1	1	21	118	138	UUGUUUUGGAUCUUAGAUACA	UUUUUUUCAGAUUCAAAACAA	Cleavage	1	Yes	No
ath-miR5021	TCONS_00014961	3	-1	1	20	650	669	UGAGAAGAAGAAGAAGAAAA	UUCUCUUUUUUUUUUUUUCA	Cleavage	1	Yes	No
ath-miR403-3p	TCONS_00013507	3	-1	1	21	664	684	UUAGAUUCACGCACAAACUCG	GAAUUUUGUGCAUGAAUUUAA	Translation	1	Yes	No
ath-miR5021	TCONS_00012968	3	-1	1	20	578	597	UGAGAAGAAGAAGAAGAAAA	UUUUUUUUUUUUUUUUUUUA	Cleavage	2	Yes	No
ath-miR857	TCONS_00012958	3	-1	1	21	387	407	UUUUGUAUGUUGAAGGUGUAU	AAAAACCAUCAAUAUAUAAAA	Cleavage	1	Yes	No
ath-miR5648-5p	TCONS_00012944	3	-1	1	22	78	99	UUUGGAAAUAUUUGGCUUGACU	GUGGAAUCUAAAUAUUUUCAAA	Cleavage	1	Yes	No
ath-miR5645a	TCONS_00012930	2.5	-1	1	20	73	92	AUUUGAGUCAUGUCGUUAAG	GUGAAAGACAUGACUCGAAU	Cleavage	1	Yes	No
ath-miR5645b	TCONS_00012930	2.5	-1	1	20	73	92	AUUUGAGUCAUGUCGUUAAG	GUGAAAGACAUGACUCGAAU	Cleavage	1	Yes	No
ath-miR5645d	TCONS_00012930	2.5	-1	1	20	73	92	AUUUGAGUCAUGUCGUUAAG	GUGAAAGACAUGACUCGAAU	Cleavage	1	Yes	No
ath-miR5645e	TCONS_00012930	2.5	-1	1	20	73	92	AUUUGAGUCAUGUCGUUAAG	GUGAAAGACAUGACUCGAAU	Cleavage	1	Yes	No
ath-miR5645f	TCONS_00012930	2.5	-1	1	20	73	92	AUUUGAGUCAUGUCGUUAAG	GUGAAAGACAUGACUCGAAU	Cleavage	1	Yes	No
ath-miR5021	TCONS_00012925	3	-1	1	20	8	27	UGAGAAGAAGAAGAAGAAAA	GUUUUUUUUUCUUUUUCUAA	Cleavage	1	Yes	No
ath-miR414	TCONS_00009604	2	-1	1	21	531	551	UCAUCUUCAUCAUCAUCGUCA	UGAUGAUGAUGAUGAUGAUGA	Cleavage	1	Yes	No
ath-miR8167a	TCONS_00009604	3	-1	1	22	385	406	AGAUGUGGAGAUCGUGGGGAUG	UGAUUUCAUGAUUUCCACGUCU	Cleavage	1	Yes	No
ath-miR8167b	TCONS_00009604	3	-1	1	22	385	406	AGAUGUGGAGAUCGUGGGGAUG	UGAUUUCAUGAUUUCCACGUCU	Cleavage	1	Yes	No
ath-miR8167c	TCONS_00009604	3	-1	1	22	385	406	AGAUGUGGAGAUCGUGGGGAUG	UGAUUUCAUGAUUUCCACGUCU	Cleavage	1	Yes	No
ath-miR8167d	TCONS_00009604	3	-1	1	22	385	406	AGAUGUGGAGAUCGUGGGGAUG	UGAUUUCAUGAUUUCCACGUCU	Cleavage	1	Yes	No
ath-miR8167e	TCONS_00009604	3	-1	1	22	385	406	AGAUGUGGAGAUCGUGGGGAUG	UGAUUUCAUGAUUUCCACGUCU	Cleavage	1	Yes	No
ath-miR8167f	TCONS_00009604	3	-1	1	22	385	406	AGAUGUGGAGAUCGUGGGGAUG	UGAUUUCAUGAUUUCCACGUCU	Cleavage	1	Yes	No
ath-miR395a	TCONS_00009590	2.5	-1	1	21	1495	1515	CUGAAGUGUUUGGGGGAACUC	UUAUUCACCUAAACACUUCAG	Cleavage	1	Yes	No
ath-miR395d	TCONS_00009590	2.5	-1	1	21	1495	1515	CUGAAGUGUUUGGGGGAACUC	UUAUUCACCUAAACACUUCAG	Cleavage	1	Yes	No
ath-miR395e	TCONS_00009590	2.5	-1	1	21	1495	1515	CUGAAGUGUUUGGGGGAACUC	UUAUUCACCUAAACACUUCAG	Cleavage	1	Yes	No
ath-miR395b	TCONS_00009590	3	-1	1	21	1495	1515	CUGAAGUGUUUGGGGGGACUC	UUAUUCACCUAAACACUUCAG	Cleavage	1	Yes	No
ath-miR395c	TCONS_00009590	3	-1	1	21	1495	1515	CUGAAGUGUUUGGGGGGACUC	UUAUUCACCUAAACACUUCAG	Cleavage	1	Yes	No
ath-miR395f	TCONS_00009590	3	-1	1	21	1495	1515	CUGAAGUGUUUGGGGGGACUC	UUAUUCACCUAAACACUUCAG	Cleavage	1	Yes	No
ath-miR5021	TCONS_00009334	3	-1	1	20	86	105	UGAGAAGAAGAAGAAGAAAA	AUUUCUUCUUUUUUUUUUUU	Cleavage	1	Yes	No
ath-miR414	TCONS_00039048	1.5	-1	1	21	79	99	UCAUCUUCAUCAUCAUCGUCA	GAACGAUGAUAAUGAAGAUGA	Translation	1	Yes	No	XLOC_025149
ath-miR414	TCONS_00031286	2	-1	1	21	240	260	UCAUCUUCAUCAUCAUCGUCA	AGAUGAUGAUGAUGAUGAUGA	Cleavage	1	No	-
ath-miR8167a	TCONS_00036403	2.5	-1	1	22	57	78	AGAUGUGGAGAUCGUGGGGAUG	UUUCCCCACGAUCUCCAUGACU	Cleavage	1	No	-
ath-miR8167b	TCONS_00036403	2.5	-1	1	22	57	78	AGAUGUGGAGAUCGUGGGGAUG	UUUCCCCACGAUCUCCAUGACU	Cleavage	1	No	-
ath-miR8167c	TCONS_00036403	2.5	-1	1	22	57	78	AGAUGUGGAGAUCGUGGGGAUG	UUUCCCCACGAUCUCCAUGACU	Cleavage	1	No	-
ath-miR8167d	TCONS_00036403	2.5	-1	1	22	57	78	AGAUGUGGAGAUCGUGGGGAUG	UUUCCCCACGAUCUCCAUGACU	Cleavage	1	No	-
ath-miR8167e	TCONS_00036403	2.5	-1	1	22	57	78	AGAUGUGGAGAUCGUGGGGAUG	UUUCCCCACGAUCUCCAUGACU	Cleavage	1	No	-
ath-miR8167f	TCONS_00036403	2.5	-1	1	22	57	78	AGAUGUGGAGAUCGUGGGGAUG	UUUCCCCACGAUCUCCAUGACU	Cleavage	1	No	-

## Sheet: Table S9
	MP_HS pollen				MP_Hot/Cold				GP_HS
	PEG	DEG	Log FC	FDR	PEG	DEG	Log FC	FDR	PEG	DEG	Log2FC	padj
XLOC_019124	Yes	-	-0.3	0.485	Yes	Yes	1.4	0.038	-	-	-	-
XLOC_018488	Yes	-	0.1	0.553	Yes	Yes	1.4	0.027	Yes	Yes	2.4	0.00124
XLOC_008198	Yes	-	0.2	0.673	Yes	Yes	1.6	0.021	-	-	-	-
XLOC_020126	Yes	-	-0.4	0.22	Yes	-	1	0.08	-	-	-	-
XLOC_024749	Yes	-	-0.1	0.904	Yes	Yes	4.2	0.03	-	-	-	-
XLOC_020126	Yes	-	-0.4	0.22	Yes	-	1	0.08	-	-	-	-
XLOC_006026	Yes	Yes	1.7	0.006	Yes	Yes	4.8	0.03	Yes	Yes	2	8.41e-14
XLOC_005620*	Yes	Yes	-1.8	0.04	Yes	Yes	-3.4	0.017	Yes	-	0.4	0.593

## Sheet: Table S10
	44 Ribosome protected fragments (RPFs) with RPM >1
	Ribowave periodicity, PF-P-Sites ≥ 5		Translated in high confidence	Blastx hits (P<1e-7)
XLOC_ID	24°C	35°C	24°C/35°C	Blastx hits?	Identical to uniprot excession
XLOC_001852	Yes	No	Yes	Yes
XLOC_001883	No	No	-	Yes
XLOC_001980	Yes	Yes	Yes	No
XLOC_004979	No	No	-	Yes
XLOC_005993	No	No	-	Yes	CAA0266934.1	A0A5S9WLW3
XLOC_006026	No	Yes	Yes	Yes	Q9LQH8
XLOC_006508	No	No	-	No
XLOC_008174	Yes	Yes	Yes	Yes	Q9XI34
XLOC_008185	No	No	-	Yes	Q9LNL5
XLOC_008726	Yes	Yes	Yes	Yes	OAP11137.1	A0A178VXS2
XLOC_008962	No	No	-	No
XLOC_008978	Yes	Yes	Yes	No
XLOC_009198	No	Yes	Yes	No
XLOC_009375	No	No	-	No
XLOC_011651	No	No	-	No
XLOC_013598	Yes	Yes	Yes	Yes
XLOC_013745	No	Yes	Yes	No
XLOC_015413	No	Yes	Yes	No
XLOC_016902	Yes	Yes	Yes	Yes	A0A1I9LQ93 (AT3G02677)
XLOC_017194	Yes	No	Yes	No
XLOC_017582	No	No	-	No
XLOC_018914	Yes	No	Yes	No
XLOC_019982	No	No	-	No
XLOC_020123	No	No	-	No
XLOC_020146_plus	Yes	Yes	Yes	Yes
XLOC_020146_minus	No	Yes	Yes	No
XLOC_020260	No	No	-	Yes
XLOC_020779	No	No	-	Yes
XLOC_020845	Yes	Yes	Yes	No
XLOC_021449	No	No	-	Yes
XLOC_022604	Yes	No	Yes	Yes
XLOC_024749	No	Yes	Yes	No
XLOC_025137	Yes	No	Yes	Yes
XLOC_025148	No	No	-	No
XLOC_027632	Yes	No	Yes	Yes
XLOC_029177	No	No	-	No
XLOC_030237	No	No	-	Yes
XLOC_030321	Yes	Yes	Yes	Yes
XLOC_030751	Yes	Yes	Yes	Yes	Q9FIV3 (AT5G36985)
XLOC_030817	No	No	-	Yes
XLOC_031248	No	Yes	Yes	Yes
XLOC_032470	Yes	Yes	Yes	Yes	A0A178UHB8
XLOC_032478	No	No	-	No
XLOC_032482	No	No	-	No
XLOC_032484	No	No	-	No

[truncated: 1 more sheets: Table S11]
